# Supplementary material for: Unexpected Formation of Neutral Alkyl-Ni(II) Complexes Bearing Unsymmetrical C,N,N’‑Pincer Iminopyrrolyl Ligands via Intramolecular C–H Bond Activation: A Distinct Type of Single-Component Ethylene Polymerization Catalysts
Source: Inorg Chem. 2025 Dec 9;64(50):24479–96. doi: 10.1021/acs.inorgchem.5c03794 (PMC12818750; doi:10.1021/acs.inorgchem.5c03794)
Supplement: Supplementary file 2 [file ic5c03794_si_002.xyz]

136
A
Ni       1.565588000      2.910318000      0.979172000
P        2.048106000      4.693765000     -0.387488000
N       -0.342917000      3.327078000      1.229223000
N       -0.439126000      5.442364000      4.210747000
C       -0.854902000      4.076189000      2.277033000
C       -2.252440000      4.058221000      2.251571000
H       -2.892394000      4.568844000      2.958049000
C       -2.611498000      3.280983000      1.153123000
H       -3.608151000      3.055273000      0.795113000
C       -1.422747000      2.854144000      0.534217000
C       -0.010240000      4.796979000      3.184770000
H        1.060408000      4.788621000      2.926804000
C       -1.403709000      2.082679000     -0.743018000
C       -1.683462000      2.739007000     -1.961126000
C       -1.685021000      2.004705000     -3.154044000
H       -1.890734000      2.525078000     -4.087223000
C       -1.466428000      0.636640000     -3.157721000
H       -1.476788000      0.079838000     -4.090904000
C       -1.275302000     -0.023060000     -1.948946000
H       -1.148318000     -1.102648000     -1.932394000
C       -1.251760000      0.678144000     -0.743899000
C       -2.043628000      4.197814000     -2.044447000
H       -2.166679000      4.645313000     -1.059691000
H       -2.984957000      4.314924000     -2.592782000
H       -1.285163000      4.775724000     -2.583160000
C       -1.090094000     -0.085741000      0.535753000
H       -1.897186000      0.143512000      1.238345000
H       -0.145289000      0.161109000      1.026762000
C        0.464593000      6.167655000      5.004357000
C        0.963561000      7.419538000      4.572613000
C        1.832434000      8.113668000      5.417156000
H        2.232885000      9.070726000      5.097627000
C        2.193251000      7.607773000      6.659965000
H        2.873802000      8.163596000      7.299295000
C        1.658130000      6.398997000      7.091808000
H        1.923845000      6.020304000      8.074247000
C        0.781773000      5.666983000      6.288574000
C        0.484246000      8.023862000      3.262782000
H        0.547732000      7.248702000      2.490791000
C        0.132261000      4.382947000      6.775665000
H        0.122999000      3.675648000      5.936930000
C        0.801751000      5.918176000     -0.986981000
C       -0.218783000      6.340617000     -0.129700000
H       -0.358393000      5.860168000      0.831627000
C       -1.091598000      7.354885000     -0.513763000
H       -1.883763000      7.657474000      0.164867000
C       -0.962135000      7.959209000     -1.760467000
H       -1.647167000      8.746982000     -2.060912000
C        0.048258000      7.543182000     -2.623147000
H        0.157745000      8.005254000     -3.600381000
C        0.926249000      6.532600000     -2.240629000
H        1.705109000      6.219264000     -2.928032000
C        2.892286000      4.228160000     -1.947257000
C        2.124520000      3.624981000     -2.952428000
H        1.062303000      3.451914000     -2.800562000
C        2.717950000      3.230729000     -4.146538000
H        2.110765000      2.762464000     -4.915699000
C        4.082654000      3.423833000     -4.347534000
H        4.545159000      3.113708000     -5.280404000
C        4.852627000      4.008931000     -3.346888000
H        5.919569000      4.152451000     -3.491787000
C        4.262874000      4.409513000     -2.150914000
H        4.874845000      4.851085000     -1.371573000
C        3.201231000      5.853655000      0.458503000
C        3.490200000      5.692260000      1.814218000
H        3.075327000      4.847101000      2.354748000
C        4.312667000      6.595836000      2.483126000
H        4.512938000      6.454765000      3.540902000
C        4.863561000      7.671497000      1.794833000
H        5.509213000      8.376425000      2.310921000
C        4.573801000      7.850404000      0.442582000
H        4.990281000      8.696030000     -0.097241000
C        3.740427000      6.955725000     -0.218724000
H        3.505335000      7.119337000     -1.266318000
H       -1.087942000     -1.163154000      0.349968000
C        3.341380000      2.351943000      0.489801000
C        4.589142000      2.728514000      1.011710000
C        3.395582000      1.427813000     -0.563485000
C        5.792218000      2.234833000      0.504196000
C        4.575739000      0.928241000     -1.103171000
C        5.789677000      1.339983000     -0.561850000
H        4.636304000      3.418310000      1.847336000
Cl       1.886889000      0.833277000     -1.210087000
H        6.731550000      2.553477000      0.948464000
H        4.536040000      0.220463000     -1.925087000
H        6.722171000      0.958306000     -0.968066000
C        3.212309000      2.034482000      3.890310000
C        3.010237000      3.261137000      4.537187000
C        4.394505000      1.334374000      4.145433000
C        3.974449000      3.791115000      5.389211000
H        2.078746000      3.802386000      4.408755000
C        5.360246000      1.864488000      4.999502000
H        4.566999000      0.365472000      3.691396000
C        5.160111000      3.095390000      5.615718000
H        3.778382000      4.739283000      5.883065000
H        6.271946000      1.303281000      5.184586000
H        5.915979000      3.503733000      6.280537000
C        2.310246000     -0.317891000      2.399516000
C        3.517937000     -0.644121000      1.765239000
C        1.421601000     -1.355136000      2.713513000
C        3.824503000     -1.967724000      1.463652000
H        4.229795000      0.129410000      1.502983000
C        1.728758000     -2.675762000      2.400362000
H        0.481145000     -1.135049000      3.207065000
C        2.931746000     -2.988130000      1.775905000
H        4.767924000     -2.194093000      0.975162000
H        1.021960000     -3.461331000      2.651903000
H        3.172535000     -4.019632000      1.534865000
C        0.534545000      1.170264000      4.048846000
C       -0.816150000      1.331676000      3.732173000
C        0.884471000      0.716681000      5.330167000
C       -1.798835000      1.052164000      4.681181000
H       -1.110651000      1.676920000      2.749894000
C       -0.098824000      0.429438000      6.269082000
H        1.929663000      0.584208000      5.592859000
C       -1.445000000      0.601006000      5.947246000
H       -2.842391000      1.200528000      4.420265000
H        0.187386000      0.074525000      7.255150000
H       -2.212959000      0.384021000      6.684570000
P        1.856990000      1.430320000      2.788527000
C       -0.989993000      8.429089000      3.384821000
H       -1.356971000      8.837300000      2.436172000
H       -1.610520000      7.571590000      3.659956000
H       -1.110032000      9.200496000      4.153719000
C        1.318478000      9.201816000      2.768758000
H        2.378515000      8.943614000      2.685223000
H        0.969247000      9.507009000      1.777124000
H        1.224384000     10.071839000      3.429088000
C       -1.331470000      4.644132000      7.153295000
H       -1.875845000      5.069381000      6.306684000
H       -1.823613000      3.709600000      7.445421000
H       -1.392499000      5.342008000      7.996188000
C        0.870831000      3.712247000      7.930535000
H        0.403183000      2.748737000      8.154873000
H        1.923012000      3.526922000      7.689612000
H        0.829464000      4.313304000      8.846324000


102
B
Ni       1.624263000      3.415071000     -0.013456000
P        2.230094000      5.413991000     -0.576827000
N       -0.206048000      3.609160000      0.425112000
N       -0.503979000      5.518049000      3.498243000
C       -0.820527000      4.231726000      1.484512000
C       -2.206900000      4.145405000      1.332483000
H       -2.937136000      4.534426000      2.028613000
C       -2.438969000      3.460599000      0.133556000
H       -3.398406000      3.186724000     -0.285066000
C       -1.183205000      3.139507000     -0.402816000
C       -0.025856000      4.873716000      2.497361000
H        1.063008000      4.781306000      2.353351000
C       -0.793863000      2.395736000     -1.611212000
C       -1.335598000      2.694223000     -2.881279000
C       -0.843074000      2.024727000     -4.004220000
H       -1.255705000      2.266523000     -4.980984000
C        0.159419000      1.067684000     -3.895937000
H        0.529761000      0.559875000     -4.781991000
C        0.666160000      0.747194000     -2.642227000
H        1.422763000     -0.027123000     -2.542594000
C        0.196480000      1.389906000     -1.495490000
C       -2.420011000      3.719882000     -3.061100000
H       -2.480952000      4.038985000     -4.105106000
H       -2.253615000      4.599766000     -2.433696000
H       -3.400840000      3.316884000     -2.784139000
C        0.692172000      0.926130000     -0.147136000
H        1.097205000     -0.087649000     -0.224657000
H       -0.097359000      0.949814000      0.606376000
C        0.405542000      6.097751000      4.402366000
C        0.584733000      7.498634000      4.368151000
C        1.464370000      8.079207000      5.283188000
H        1.623356000      9.153245000      5.263776000
C        2.138989000      7.307045000      6.222654000
H        2.818093000      7.776431000      6.929193000
C        1.929891000      5.933969000      6.263136000
H        2.452606000      5.340012000      7.006343000
C        1.066736000      5.302680000      5.365198000
C       -0.202984000      8.332484000      3.371826000
H       -0.211694000      7.788383000      2.418550000
C        0.776059000      3.812976000      5.456692000
H        0.768130000      3.408013000      4.437620000
C        1.009102000      6.790839000     -0.544718000
C       -0.356288000      6.544070000     -0.713099000
H       -0.725639000      5.525922000     -0.757405000
C       -1.252240000      7.606184000     -0.812253000
H       -2.311831000      7.397179000     -0.925353000
C       -0.796548000      8.918819000     -0.755753000
H       -1.498589000      9.744440000     -0.830773000
C        0.565098000      9.171917000     -0.601534000
H        0.930467000     10.193791000     -0.557669000
C        1.463725000      8.116580000     -0.497092000
H        2.521106000      8.328162000     -0.371622000
C        2.741331000      5.472413000     -2.333732000
C        2.071884000      4.636919000     -3.234962000
H        1.338222000      3.918668000     -2.873664000
C        2.342746000      4.717452000     -4.597531000
H        1.816891000      4.060963000     -5.284461000
C        3.284269000      5.628173000     -5.069858000
H        3.499905000      5.687108000     -6.132849000
C        3.946848000      6.467092000     -4.177263000
H        4.677956000      7.182935000     -4.541900000
C        3.672811000      6.397441000     -2.814522000
H        4.188075000      7.062437000     -2.127796000
C        3.610057000      6.020413000      0.452330000
C        4.943505000      5.737852000      0.133633000
H        5.185975000      5.200164000     -0.777967000
C        5.962514000      6.125173000      0.998309000
H        6.994392000      5.906313000      0.739553000
C        5.662389000      6.772561000      2.194455000
H        6.461686000      7.062665000      2.870440000
C        4.336850000      7.035512000      2.528899000
H        4.083627000      7.515476000      3.469740000
C        3.315052000      6.664030000      1.661503000
H        2.286560000      6.875466000      1.938105000
H        1.553394000      1.492203000      0.277144000
C        3.420745000      2.859367000     -0.264852000
C        4.153209000      2.591087000      0.895657000
C        4.039115000      2.504020000     -1.472392000
C        5.423987000      2.026871000      0.894218000
C        5.311083000      1.932279000     -1.509307000
C        6.008085000      1.701763000     -0.326567000
Cl       3.419688000      2.956900000      2.450346000
H        3.517425000      2.678427000     -2.409003000
H        5.940080000      1.844371000      1.831552000
H        5.757311000      1.669394000     -2.464670000
H        7.001763000      1.263352000     -0.347826000
C       -0.624072000      3.588467000      6.041005000
H       -1.382561000      4.096487000      5.438810000
H       -0.865218000      2.520026000      6.070729000
H       -0.677955000      3.979266000      7.063330000
C        1.819880000      3.021779000      6.240120000
H        1.815208000      3.283316000      7.304470000
H        1.602225000      1.951269000      6.170800000
H        2.831282000      3.186388000      5.853936000
C        0.397625000      9.710295000      3.105484000
H        0.338821000     10.359008000      3.987028000
H        1.448003000      9.646263000      2.800872000
H       -0.155278000     10.205814000      2.301380000
C       -1.662428000      8.460474000      3.826076000
H       -2.249928000      9.014678000      3.085234000
H       -2.111876000      7.472782000      3.954537000
H       -1.721062000      8.997897000      4.779343000


102
TSBC
Ni       1.569586000      3.250961000      0.097192000
P        2.260788000      5.357794000     -0.483291000
N       -0.228995000      3.788823000      0.275490000
N       -0.585309000      5.665172000      3.361879000
C       -0.851564000      4.471390000      1.288090000
C       -2.236052000      4.443816000      1.081873000
H       -2.970765000      4.912141000      1.722123000
C       -2.453177000      3.706141000     -0.082887000
H       -3.409111000      3.452762000     -0.519978000
C       -1.191440000      3.286401000     -0.546397000
C       -0.082050000      5.054049000      2.352982000
H        1.008496000      4.916033000      2.262469000
C       -0.814295000      2.374500000     -1.631401000
C       -1.440679000      2.406273000     -2.896582000
C       -0.982385000      1.559211000     -3.909077000
H       -1.461073000      1.604158000     -4.884468000
C        0.070126000      0.676858000     -3.696982000
H        0.409835000      0.025443000     -4.497218000
C        0.673919000      0.624424000     -2.446917000
H        1.478604000     -0.083520000     -2.261359000
C        0.243631000      1.450826000     -1.403707000
C       -2.573586000      3.346206000     -3.200680000
H       -2.679291000      3.486135000     -4.279971000
H       -2.424987000      4.322604000     -2.730914000
H       -3.528307000      2.957230000     -2.827702000
C        0.913710000      1.331999000     -0.071924000
H        1.482577000      0.396861000     -0.011379000
H        0.239299000      1.376667000      0.785344000
C        0.286716000      6.137773000      4.358918000
C        0.489460000      7.531509000      4.470579000
C        1.330393000      8.002904000      5.479077000
H        1.511388000      9.069662000      5.569323000
C        1.942065000      7.131177000      6.372446000
H        2.593861000      7.516420000      7.151843000
C        1.704881000      5.765888000      6.273936000
H        2.175489000      5.094664000      6.985594000
C        0.878156000      5.240612000      5.278525000
C       -0.233239000      8.471367000      3.521511000
H       -0.181826000      8.029011000      2.518906000
C        0.546674000      3.757026000      5.225634000
H        0.606211000      3.433160000      4.179420000
C        1.175635000      6.844019000     -0.374860000
C       -0.160759000      6.733381000     -0.780199000
H       -0.571969000      5.766680000     -1.051472000
C       -0.971623000      7.861877000     -0.835590000
H       -2.009007000      7.756185000     -1.138590000
C       -0.461619000      9.113105000     -0.499913000
H       -1.098259000      9.992254000     -0.544454000
C        0.868177000      9.232402000     -0.107841000
H        1.276640000     10.204008000      0.154378000
C        1.683760000      8.105555000     -0.043262000
H        2.718052000      8.215807000      0.265130000
C        2.573494000      5.365253000     -2.293326000
C        2.005938000      4.365604000     -3.089053000
H        1.444207000      3.554866000     -2.630499000
C        2.139995000      4.406145000     -4.475328000
H        1.686297000      3.623240000     -5.075901000
C        2.844952000      5.443098000     -5.077542000
H        2.953024000      5.474021000     -6.158047000
C        3.401154000      6.451693000     -4.292238000
H        3.939116000      7.272051000     -4.758734000
C        3.257126000      6.420939000     -2.909719000
H        3.670135000      7.226294000     -2.308816000
C        3.811348000      5.886798000      0.331509000
C        5.061749000      5.792594000     -0.286550000
H        5.137998000      5.439432000     -1.309569000
C        6.217051000      6.135581000      0.411569000
H        7.182061000      6.058672000     -0.081277000
C        6.138337000      6.568268000      1.731749000
H        7.041510000      6.836517000      2.272502000
C        4.897694000      6.651263000      2.359978000
H        4.821285000      6.978068000      3.392842000
C        3.741802000      6.308675000      1.667653000
H        2.783282000      6.380491000      2.174766000
H        2.259752000      1.895375000      0.005013000
C        3.432006000      2.694014000     -0.087420000
C        4.204047000      2.668162000      1.084150000
C        4.113398000      2.458724000     -1.292783000
C        5.581565000      2.491808000      1.076512000
C        5.493633000      2.277903000     -1.324808000
C        6.227523000      2.301515000     -0.141800000
Cl       3.392179000      2.858112000      2.617110000
H        3.548593000      2.415547000     -2.219102000
H        6.134011000      2.499978000      2.010198000
H        5.993296000      2.107482000     -2.274063000
H        7.303878000      2.157436000     -0.160262000
C       -0.897642000      3.526451000      5.686915000
H       -1.597791000      4.101565000      5.074647000
H       -1.164108000      2.466116000      5.613388000
H       -1.017982000      3.837438000      6.730701000
C        1.508266000      2.875029000      6.018002000
H        1.422750000      3.046946000      7.097054000
H        1.275361000      1.820213000      5.840688000
H        2.551632000      3.043573000      5.730725000
C        0.385061000      9.863975000      3.440312000
H        0.268598000     10.416678000      4.379696000
H        1.452880000      9.823511000      3.200111000
H       -0.114884000     10.446059000      2.659546000
C       -1.717449000      8.566661000      3.897746000
H       -2.255873000      9.200963000      3.184213000
H       -2.178478000      7.576094000      3.894592000
H       -1.833313000      9.002967000      4.896373000


102
C+PhCl
Ni       1.512491000      3.074835000      0.056255000
P        2.306664000      5.287140000     -0.605510000
N       -0.276315000      3.649950000      0.274896000
N       -0.303314000      5.442080000      3.432238000
C       -0.791282000      4.337739000      1.342436000
C       -2.177607000      4.469905000      1.179591000
H       -2.839524000      4.979992000      1.865826000
C       -2.501931000      3.838470000     -0.020567000
H       -3.489370000      3.718963000     -0.444221000
C       -1.304606000      3.318204000     -0.552048000
C        0.077410000      4.805704000      2.384121000
H        1.143394000      4.563700000      2.229666000
C       -1.022200000      2.478061000     -1.713110000
C       -1.675788000      2.596842000     -2.954802000
C       -1.248226000      1.798693000     -4.019142000
H       -1.739881000      1.905603000     -4.983118000
C       -0.203033000      0.891328000     -3.875855000
H        0.109048000      0.282464000     -4.720025000
C        0.427025000      0.757030000     -2.644881000
H        1.219478000      0.023103000     -2.513068000
C        0.019156000      1.526652000     -1.548612000
C       -2.799397000      3.570238000     -3.173688000
H       -2.951851000      3.752593000     -4.240881000
H       -2.604910000      4.527141000     -2.679848000
H       -3.744705000      3.190028000     -2.768296000
C        0.648475000      1.361111000     -0.221720000
H        1.357393000      0.525069000     -0.214235000
H       -0.081671000      1.236903000      0.582912000
C        0.679381000      5.814682000      4.366141000
C        1.109537000      7.160273000      4.398036000
C        2.070795000      7.528647000      5.341082000
H        2.421616000      8.555862000      5.372649000
C        2.584013000      6.605865000      6.245706000
H        3.329824000      6.911756000      6.974262000
C        2.124839000      5.294395000      6.226741000
H        2.517736000      4.585960000      6.949703000
C        1.169597000      4.872295000      5.299567000
C        0.491037000      8.167766000      3.444213000
H        0.402314000      7.683707000      2.463539000
C        0.601932000      3.461442000      5.325543000
H        0.558014000      3.097493000      4.290554000
C        1.148341000      6.725978000     -0.631548000
C       -0.182264000      6.516878000     -1.013242000
H       -0.540351000      5.514331000     -1.220403000
C       -1.061762000      7.589316000     -1.118463000
H       -2.094185000      7.402651000     -1.399254000
C       -0.627971000      8.885343000     -0.855443000
H       -1.317830000      9.720604000     -0.936795000
C        0.696092000      9.104392000     -0.487667000
H        1.049259000     10.111845000     -0.286081000
C        1.579245000      8.033498000     -0.373310000
H        2.606226000      8.224417000     -0.079636000
C        2.707196000      5.158079000     -2.394027000
C        2.529525000      3.935858000     -3.046417000
H        2.178388000      3.068421000     -2.492775000
C        2.763959000      3.823087000     -4.415288000
H        2.604070000      2.868477000     -4.907458000
C        3.185032000      4.931076000     -5.141647000
H        3.368837000      4.845412000     -6.208937000
C        3.356011000      6.158741000     -4.501715000
H        3.669971000      7.030233000     -5.069234000
C        3.108403000      6.275274000     -3.139410000
H        3.213223000      7.241075000     -2.652382000
C        3.790887000      6.037797000      0.174263000
C        5.015466000      6.199076000     -0.478968000
H        5.126093000      5.887887000     -1.513088000
C        6.105750000      6.751039000      0.193923000
H        7.050748000      6.872163000     -0.328617000
C        5.986648000      7.146976000      1.522770000
H        6.837023000      7.580355000      2.041672000
C        4.768742000      6.987714000      2.183597000
H        4.655290000      7.288510000      3.221601000
C        3.682395000      6.433505000      1.515791000
H        2.742369000      6.317350000      2.049757000
H        3.208828000      1.298995000     -0.633588000
C        3.549993000      1.971512000      0.146340000
C        4.775770000      2.644061000     -0.031603000
C        2.952281000      1.984488000      1.421710000
C        5.375708000      3.332561000      1.003532000
C        3.536611000      2.732435000      2.460777000
C        4.733548000      3.389848000      2.248280000
Cl       5.569412000      2.543996000     -1.570045000
H        2.140922000      1.305402000      1.655436000
H        6.322690000      3.835544000      0.847842000
H        3.065411000      2.753458000      3.438082000
H        5.197060000      3.950654000      3.053606000
C       -0.839075000      3.483099000      5.850686000
H       -1.463770000      4.138656000      5.238460000
H       -1.273147000      2.477227000      5.834540000
H       -0.861674000      3.849069000      6.883093000
C        1.440503000      2.464817000      6.122191000
H        1.433273000      2.695269000      7.193419000
H        1.029227000      1.456887000      6.007445000
H        2.486167000      2.442494000      5.794768000
C        1.321297000      9.433780000      3.253347000
H        1.365214000     10.035989000      4.168179000
H        2.347860000      9.207578000      2.944814000
H        0.867092000     10.057757000      2.477447000
C       -0.931093000      8.520748000      3.898432000
H       -1.403636000      9.204118000      3.184000000
H       -1.546036000      7.620421000      3.971346000
H       -0.911391000      9.010543000      4.878645000


90
C
Ni       1.312486000      4.475587000     -0.084083000
P        3.050850000      5.654391000     -0.696387000
N       -0.180666000      3.667291000      0.663518000
N        0.354026000      4.568512000      4.128623000
C       -0.382566000      3.623801000      2.021792000
C       -1.368228000      2.675002000      2.314933000
H       -1.748806000      2.446887000      3.301217000
C       -1.772500000      2.130983000      1.094581000
H       -2.509612000      1.353951000      0.952258000
C       -1.009805000      2.750786000      0.086254000
C        0.349167000      4.538963000      2.847432000
H        0.955492000      5.271232000      2.272577000
C       -0.949062000      2.554904000     -1.358156000
C       -2.083172000      2.238403000     -2.139377000
C       -1.954554000      2.184648000     -3.527498000
H       -2.835947000      1.962175000     -4.124345000
C       -0.739824000      2.433845000     -4.160116000
H       -0.669547000      2.391087000     -5.243505000
C        0.379294000      2.727023000     -3.396359000
H        1.340149000      2.899297000     -3.875281000
C        0.302348000      2.765388000     -1.997539000
C       -3.435753000      1.998598000     -1.529737000
H       -4.218760000      2.081186000     -2.288429000
H       -3.647646000      2.712476000     -0.728273000
H       -3.510606000      0.995598000     -1.093084000
C        1.538501000      2.964102000     -1.211687000
H        2.417730000      3.045725000     -1.857037000
H        1.685810000      2.186072000     -0.452095000
C        1.105471000      5.567576000      4.770710000
C        2.338187000      5.212120000      5.356715000
C        3.071686000      6.194305000      6.023967000
H        4.026915000      5.935558000      6.472253000
C        2.595156000      7.494957000      6.132020000
H        3.174088000      8.247477000      6.660480000
C        1.362489000      7.825151000      5.576834000
H        0.988244000      8.839028000      5.683669000
C        0.595541000      6.881070000      4.891225000
C        2.843050000      3.788147000      5.223876000
H        1.951918000      3.156704000      5.116674000
C       -0.783981000      7.216378000      4.349029000
H       -0.876936000      6.751539000      3.360021000
C        2.889942000      7.326441000      0.034179000
C        2.908924000      7.438397000      1.432067000
H        3.088895000      6.563421000      2.052547000
C        2.709760000      8.672741000      2.041048000
H        2.718457000      8.738119000      3.125240000
C        2.486923000      9.805082000      1.259363000
H        2.328228000     10.769343000      1.733685000
C        2.466251000      9.700337000     -0.128761000
H        2.295168000     10.582102000     -0.739617000
C        2.664426000      8.466289000     -0.743359000
H        2.646379000      8.391189000     -1.826617000
C        3.233942000      5.919093000     -2.494095000
C        2.072554000      5.894870000     -3.276061000
H        1.112879000      5.680443000     -2.811837000
C        2.146699000      6.120849000     -4.647645000
H        1.240436000      6.095788000     -5.245465000
C        3.379810000      6.359719000     -5.248644000
H        3.438588000      6.528115000     -6.320156000
C        4.540058000      6.371451000     -4.477525000
H        5.503987000      6.547873000     -4.946001000
C        4.470390000      6.152977000     -3.105036000
H        5.379720000      6.153133000     -2.511283000
C        4.679881000      5.070823000     -0.103601000
C        4.870020000      3.702489000      0.118703000
H        4.048305000      3.010376000     -0.039631000
C        6.102829000      3.228429000      0.557999000
H        6.239378000      2.165389000      0.732970000
C        7.151214000      4.115714000      0.785210000
H        8.110537000      3.745269000      1.134841000
C        6.966047000      5.480754000      0.576669000
H        7.778777000      6.176425000      0.764431000
C        5.735865000      5.958953000      0.136629000
H        5.588175000      7.026323000     -0.003800000
C       -1.033812000      8.710596000      4.163862000
H       -0.261906000      9.177070000      3.542415000
H       -2.000526000      8.867075000      3.674806000
H       -1.068539000      9.241094000      5.122296000
C       -1.862737000      6.590883000      5.241869000
H       -1.816685000      7.014674000      6.251337000
H       -2.861929000      6.783177000      4.835575000
H       -1.723188000      5.508910000      5.316782000
C        3.621313000      3.303217000      6.446439000
H        4.584131000      3.816312000      6.550910000
H        3.054476000      3.458419000      7.369371000
H        3.836695000      2.233477000      6.355061000
C        3.681037000      3.615770000      3.951444000
H        4.022898000      2.579515000      3.847085000
H        3.103682000      3.867672000      3.056121000
H        4.566191000      4.262288000      3.975403000


90
TSCD
Ni       1.593663000      3.699998000      0.300435000
P        2.831522000      5.518621000     -0.498547000
N       -0.116643000      4.238616000      0.686745000
N        0.828575000      4.939736000      3.630250000
C       -0.527345000      5.082913000      1.666298000
C       -1.893984000      5.309585000      1.530797000
H       -2.499233000      5.950486000      2.158415000
C       -2.323025000      4.541712000      0.432089000
H       -3.341568000      4.438368000      0.086605000
C       -1.205628000      3.863973000     -0.067111000
C        0.451724000      5.626857000      2.626163000
H        0.873979000      6.626559000      2.427887000
C       -1.014360000      2.862028000     -1.112320000
C       -1.790392000      2.796972000     -2.287956000
C       -1.447582000      1.871592000     -3.277312000
H       -2.040612000      1.839837000     -4.188382000
C       -0.360686000      1.016027000     -3.133495000
H       -0.112796000      0.309785000     -3.921133000
C        0.395576000      1.062154000     -1.968383000
H        1.226214000      0.374120000     -1.826384000
C        0.070995000      1.954465000     -0.940311000
C       -2.954326000      3.716464000     -2.523157000
H       -3.244603000      3.712781000     -3.577345000
H       -2.717216000      4.743194000     -2.226487000
H       -3.832108000      3.412701000     -1.940137000
C        0.848461000      1.981654000      0.319802000
H        1.727932000      1.315231000      0.303891000
H        0.250125000      1.816276000      1.218893000
C        1.818860000      5.440583000      4.499193000
C        3.020341000      4.700622000      4.580489000
C        4.019326000      5.155999000      5.440880000
H        4.958027000      4.614273000      5.503290000
C        3.826189000      6.283633000      6.231441000
H        4.612900000      6.622201000      6.899927000
C        2.615230000      6.962143000      6.183432000
H        2.466365000      7.823810000      6.826031000
C        1.587347000      6.562168000      5.325814000
C        3.173848000      3.418579000      3.777074000
H        2.771880000      3.609661000      2.769352000
C        0.223537000      7.237507000      5.365502000
H       -0.129994000      7.362268000      4.336497000
C        1.977688000      7.135949000     -0.364693000
C        0.600291000      7.168218000     -0.621589000
H        0.063879000      6.250718000     -0.849670000
C       -0.089101000      8.375367000     -0.564426000
H       -1.158134000      8.386657000     -0.754390000
C        0.582518000      9.553857000     -0.248446000
H        0.039156000     10.493184000     -0.197740000
C        1.950655000      9.525643000      0.008374000
H        2.479243000     10.441823000      0.256040000
C        2.648722000      8.322338000     -0.049305000
H        3.714321000      8.307096000      0.159470000
C        3.078246000      5.335167000     -2.304074000
C        2.676196000      4.150393000     -2.928038000
H        2.210415000      3.355642000     -2.348460000
C        2.830505000      3.991865000     -4.303757000
H        2.501254000      3.071034000     -4.775773000
C        3.386679000      5.015117000     -5.063699000
H        3.504700000      4.893538000     -6.136719000
C        3.779854000      6.204988000     -4.450817000
H        4.202055000      7.010352000     -5.045013000
C        3.621157000      6.368314000     -3.079796000
H        3.909948000      7.304370000     -2.608836000
C        4.498834000      5.818089000      0.197970000
C        5.674156000      5.679167000     -0.546917000
H        5.623006000      5.425797000     -1.601281000
C        6.914941000      5.866827000      0.058689000
H        7.820656000      5.755008000     -0.530566000
C        6.995687000      6.198809000      1.407492000
H        7.964732000      6.347728000      1.875052000
C        5.828968000      6.331434000      2.158923000
H        5.874998000      6.575401000      3.216354000
C        4.589161000      6.131493000      1.562079000
H        3.689961000      6.218343000      2.167708000
C        0.237160000      8.627930000      5.995652000
H        0.973555000      9.284353000      5.520845000
H       -0.748287000      9.092048000      5.888771000
H        0.458491000      8.586655000      7.067902000
C       -0.782332000      6.329621000      6.084365000
H       -0.470854000      6.161806000      7.121145000
H       -1.777577000      6.787417000      6.096760000
H       -0.858867000      5.356423000      5.590930000
C        2.321463000      2.302735000      4.396370000
H        2.679166000      2.067905000      5.405169000
H        1.272807000      2.601242000      4.455947000
H        2.387638000      1.390834000      3.792230000
C        4.617672000      2.949995000      3.616289000
H        4.651329000      2.081036000      2.950819000
H        5.259836000      3.726595000      3.189913000
H        5.048112000      2.634203000      4.573637000


102
TSBE'
Ni       1.774334000      3.467237000      0.177469000
P        2.711456000      5.158126000     -0.745643000
N       -0.031943000      3.968177000      0.210105000
N        0.152553000      5.019477000      3.359997000
C       -0.679640000      4.797593000      1.092592000
C       -2.011618000      4.918832000      0.735564000
H       -2.764676000      5.487319000      1.266343000
C       -2.195576000      4.120686000     -0.417094000
H       -3.125157000      3.933057000     -0.939499000
C       -0.967956000      3.555327000     -0.720444000
C       -0.030651000      5.525451000      2.202722000
H        0.224739000      6.581619000      2.018480000
C       -0.647918000      2.560791000     -1.769935000
C       -0.718601000      2.907299000     -3.138466000
C       -0.426501000      1.942407000     -4.102728000
H       -0.485316000      2.214084000     -5.154153000
C       -0.057933000      0.651040000     -3.740393000
H        0.169270000     -0.087865000     -4.504310000
C       -0.012512000      0.304262000     -2.397793000
H        0.236651000     -0.713865000     -2.107520000
C       -0.323568000      1.236263000     -1.402345000
C       -1.064824000      4.301731000     -3.585359000
H       -1.933894000      4.700327000     -3.058498000
H       -1.268832000      4.322176000     -4.659523000
H       -0.230188000      4.988393000     -3.397761000
C       -0.364858000      0.774015000      0.031228000
H       -0.973944000      1.437487000      0.649206000
H        0.636099000      0.727100000      0.476884000
C        0.604882000      5.880257000      4.389114000
C       -0.244587000      6.895145000      4.889451000
C        0.229187000      7.686068000      5.938601000
H       -0.401360000      8.474051000      6.337336000
C        1.491467000      7.491760000      6.484137000
H        1.840537000      8.129574000      7.291303000
C        2.297273000      6.468127000      6.003563000
H        3.276760000      6.308355000      6.444019000
C        1.867126000      5.639769000      4.967399000
C       -1.670287000      7.054283000      4.377958000
H       -1.649989000      7.018459000      3.282954000
C        2.697448000      4.457758000      4.506212000
H        2.529688000      4.337106000      3.429006000
C        1.866762000      6.741375000     -0.366397000
C        0.548421000      6.925668000     -0.805948000
H        0.032110000      6.132149000     -1.338693000
C       -0.114593000      8.117083000     -0.536268000
H       -1.138106000      8.245374000     -0.875210000
C        0.521514000      9.128961000      0.181587000
H       -0.003254000     10.055320000      0.397386000
C        1.827264000      8.947702000      0.626807000
H        2.327206000      9.729774000      1.190504000
C        2.501131000      7.759345000      0.353153000
H        3.520933000      7.628623000      0.700542000
C        2.653633000      5.080191000     -2.569141000
C        2.556267000      3.842379000     -3.210114000
H        2.472071000      2.932025000     -2.625375000
C        2.552172000      3.776509000     -4.600899000
H        2.464608000      2.809809000     -5.086289000
C        2.636868000      4.940858000     -5.357498000
H        2.629641000      4.886042000     -6.442456000
C        2.714852000      6.180301000     -4.724243000
H        2.765911000      7.092580000     -5.311496000
C        2.718199000      6.253103000     -3.335738000
H        2.759290000      7.221821000     -2.845555000
C        4.451100000      5.482191000     -0.284525000
C        5.363036000      6.033379000     -1.189171000
H        5.065196000      6.225667000     -2.215108000
C        6.663543000      6.317299000     -0.783947000
H        7.368658000      6.735096000     -1.496648000
C        7.061163000      6.060323000      0.525316000
H        8.078080000      6.279447000      0.837992000
C        6.155634000      5.514441000      1.431259000
H        6.460168000      5.303980000      2.452172000
C        4.856594000      5.221037000      1.028183000
H        4.160665000      4.772859000      1.731094000
H       -0.781585000     -0.236680000      0.088568000
C        3.231635000      2.390398000      0.576632000
C        4.375292000      1.794918000      0.045118000
C        2.751723000      1.854434000      1.784083000
C        5.004755000      0.716080000      0.663837000
C        3.352751000      0.765247000      2.415929000
C        4.491368000      0.201427000      1.850456000
Cl       5.067907000      2.349338000     -1.461622000
H        1.866876000      2.300047000      2.255517000
H        5.884774000      0.276871000      0.204693000
H        2.939493000      0.372216000      3.340217000
H        4.983797000     -0.641260000      2.326863000
C        2.194537000      3.182504000      5.193482000
H        1.139337000      3.009650000      4.964164000
H        2.772889000      2.311751000      4.866351000
H        2.298890000      3.270556000      6.280572000
C        4.200080000      4.626613000      4.720173000
H        4.466510000      4.607956000      5.782837000
H        4.737118000      3.800510000      4.241150000
H        4.565873000      5.569039000      4.298470000
C       -2.320979000      8.383017000      4.755252000
H       -2.498536000      8.458560000      5.833814000
H       -1.709525000      9.238487000      4.450116000
H       -3.294540000      8.470043000      4.262670000
C       -2.531999000      5.879272000      4.856194000
H       -3.554410000      5.966723000      4.471932000
H       -2.119365000      4.924550000      4.517970000
H       -2.579436000      5.862907000      5.950574000


102
E'
Ni       1.840707000      3.271897000      1.373889000
P        3.092918000      4.313090000     -0.178353000
N        0.251662000      4.459602000      1.434926000
N        1.453783000      3.060418000      3.324831000
C        0.003407000      4.800734000      2.748367000
C       -1.024081000      5.751894000      2.834895000
H       -1.430970000      6.182776000      3.740880000
C       -1.430650000      5.977783000      1.524810000
H       -2.236706000      6.614310000      1.184113000
C       -0.641987000      5.151515000      0.692625000
C        0.645300000      4.009898000      3.717158000
H        0.431308000      4.147369000      4.778527000
C       -0.926176000      4.896001000     -0.737393000
C       -0.792738000      5.906063000     -1.708310000
C       -1.131379000      5.621958000     -3.034727000
H       -1.007745000      6.397080000     -3.787280000
C       -1.632243000      4.379396000     -3.395708000
H       -1.898813000      4.177487000     -4.429915000
C       -1.818224000      3.402240000     -2.422508000
H       -2.251148000      2.441799000     -2.691954000
C       -1.481177000      3.643269000     -1.089859000
C       -0.349748000      7.297481000     -1.351537000
H        0.198534000      7.757627000     -2.178268000
H        0.282064000      7.314490000     -0.462925000
H       -1.219310000      7.933518000     -1.143544000
C       -1.781388000      2.600442000     -0.047795000
H       -2.377658000      1.790454000     -0.477033000
H       -2.340846000      3.037507000      0.786177000
C        2.056720000      2.247269000      4.322299000
C        1.663250000      0.894314000      4.395802000
C        2.243100000      0.087267000      5.372198000
H        1.951112000     -0.955878000      5.444371000
C        3.184665000      0.596280000      6.259728000
H        3.622631000     -0.046879000      7.018055000
C        3.562513000      1.927756000      6.173972000
H        4.300673000      2.318916000      6.869360000
C        3.019251000      2.778044000      5.206368000
C        0.582831000      0.362101000      3.475257000
H        0.651249000      0.928374000      2.539162000
C        3.479958000      4.226534000      5.150796000
H        3.098520000      4.663726000      4.221371000
C        2.881786000      6.141467000     -0.099976000
C        2.483246000      6.725554000      1.108103000
H        2.190170000      6.096341000      1.943367000
C        2.436328000      8.111401000      1.240374000
H        2.119753000      8.549038000      2.182641000
C        2.776576000      8.928087000      0.165519000
H        2.734433000     10.008867000      0.266822000
C        3.160962000      8.353846000     -1.043579000
H        3.419090000      8.985003000     -1.889345000
C        3.215388000      6.969630000     -1.176874000
H        3.513141000      6.533801000     -2.125444000
C        3.016284000      3.914542000     -1.967119000
C        1.828391000      3.411735000     -2.503217000
H        0.972268000      3.236505000     -1.861804000
C        1.733316000      3.134779000     -3.864695000
H        0.800903000      2.745238000     -4.260693000
C        2.819615000      3.357440000     -4.703667000
H        2.744624000      3.135535000     -5.764604000
C        4.006951000      3.864146000     -4.179399000
H        4.860346000      4.040845000     -4.828039000
C        4.107401000      4.140327000     -2.820259000
H        5.041732000      4.521398000     -2.419554000
C        4.896570000      4.170901000      0.179287000
C        5.611950000      3.052728000     -0.269214000
H        5.107005000      2.275924000     -0.835711000
C        6.966545000      2.921818000      0.013127000
H        7.505315000      2.050172000     -0.346674000
C        7.623329000      3.890886000      0.768376000
H        8.680799000      3.784027000      0.993144000
C        6.917167000      4.994820000      1.234283000
H        7.419287000      5.756612000      1.823943000
C        5.563241000      5.138479000      0.936726000
H        5.030999000      6.015449000      1.291325000
H       -0.872472000      2.165653000      0.375621000
C        3.080771000      1.837073000      1.372360000
C        2.809412000      0.698360000      0.611933000
C        4.231338000      1.762198000      2.169114000
C        3.609282000     -0.443718000      0.610647000
C        5.043506000      0.633194000      2.210481000
C        4.737691000     -0.473515000      1.422616000
Cl       1.360171000      0.655087000     -0.387490000
H        4.503905000      2.622846000      2.771745000
H        3.338482000     -1.292791000     -0.009324000
H        5.920290000      0.622663000      2.852088000
H        5.367743000     -1.358390000      1.439122000
C       -0.805704000      0.627448000      4.070328000
H       -0.924879000      0.102213000      5.024871000
H       -0.970215000      1.694116000      4.249644000
H       -1.588834000      0.276618000      3.389222000
C        0.744976000     -1.116713000      3.129822000
H        0.553110000     -1.764494000      3.993025000
H        0.026251000     -1.395316000      2.352609000
H        1.749909000     -1.329955000      2.754270000
C        5.005854000      4.363663000      5.121598000
H        5.451333000      3.814585000      4.287458000
H        5.284844000      5.417757000      5.016319000
H        5.464065000      3.997200000      6.046313000
C        2.912217000      5.035337000      6.323631000
H        3.268942000      4.634032000      7.278669000
H        3.226995000      6.082968000      6.261502000
H        1.818710000      5.011517000      6.348717000


102
E
Ni       1.757178000      3.450136000      1.285592000
P        3.687533000      2.311618000      0.852926000
N       -0.128530000      3.956434000      1.385224000
N        1.532752000      3.030181000      3.261587000
C       -0.558493000      3.922891000      2.696632000
C       -1.887523000      4.350847000      2.806706000
H       -2.469312000      4.416590000      3.717153000
C       -2.284725000      4.649221000      1.510861000
H       -3.253639000      4.994735000      1.174896000
C       -1.185762000      4.392024000      0.659782000
C        0.345757000      3.430992000      3.642525000
H        0.061110000      3.375161000      4.695368000
C       -1.304646000      4.519941000     -0.813659000
C       -1.270941000      5.794112000     -1.409128000
C       -1.514191000      5.906814000     -2.779518000
H       -1.476270000      6.889835000     -3.242822000
C       -1.812641000      4.788577000     -3.547643000
H       -2.007681000      4.893745000     -4.611646000
C       -1.876918000      3.537199000     -2.946751000
H       -2.132451000      2.661552000     -3.539277000
C       -1.631389000      3.386442000     -1.581590000
C       -1.011802000      7.025736000     -0.586743000
H       -0.790083000      7.882541000     -1.229047000
H       -0.173868000      6.883671000      0.100336000
H       -1.884515000      7.281118000      0.025392000
C       -1.728503000      2.025154000     -0.951167000
H       -2.268578000      1.331364000     -1.601815000
H       -2.239772000      2.068322000      0.015440000
C        2.356264000      2.538199000      4.318139000
C        2.130305000      1.246405000      4.836374000
C        2.897382000      0.830267000      5.929208000
H        2.727468000     -0.156795000      6.352317000
C        3.859713000      1.657917000      6.490174000
H        4.439877000      1.318781000      7.344192000
C        4.076430000      2.924512000      5.959315000
H        4.831752000      3.566432000      6.402416000
C        3.335306000      3.388317000      4.872988000
C        1.065733000      0.320032000      4.270228000
H        0.698145000      0.766378000      3.340607000
C        3.518029000      4.797402000      4.342444000
H        3.243021000      4.781304000      3.280906000
C        4.609633000      2.765579000     -0.674169000
C        5.062803000      4.084547000     -0.810478000
H        4.817835000      4.825860000     -0.054863000
C        5.806102000      4.464166000     -1.922404000
H        6.144615000      5.491993000     -2.014185000
C        6.096942000      3.537240000     -2.920172000
H        6.670731000      3.836715000     -3.792531000
C        5.638139000      2.230240000     -2.799272000
H        5.850369000      1.502767000     -3.577704000
C        4.899850000      1.844406000     -1.683003000
H        4.540319000      0.823588000     -1.611440000
C        3.103687000      0.596398000      0.550118000
C        1.730569000      0.378523000      0.399923000
H        1.046004000      1.218543000      0.505353000
C        1.238430000     -0.897222000      0.133735000
H        0.168707000     -1.047992000      0.020270000
C        2.115760000     -1.971040000      0.021802000
H        1.734607000     -2.967425000     -0.183075000
C        3.485798000     -1.768180000      0.182513000
H        4.173593000     -2.605284000      0.103868000
C        3.978760000     -0.494199000      0.446554000
H        5.046460000     -0.346569000      0.581436000
C        5.094901000      2.046063000      2.026120000
C        5.003180000      1.071950000      3.026472000
H        4.099155000      0.485232000      3.134525000
C        6.064390000      0.841978000      3.895531000
H        5.964486000      0.083138000      4.665342000
C        7.234890000      1.586132000      3.786437000
H        8.064490000      1.405069000      4.463916000
C        7.335525000      2.562365000      2.800104000
H        8.245686000      3.146677000      2.698630000
C        6.276388000      2.790180000      1.925505000
H        6.389966000      3.536588000      1.147539000
H       -0.733881000      1.602521000     -0.768537000
C        1.898454000      4.202732000     -0.438325000
C        2.253933000      5.548321000     -0.517392000
C        1.687401000      3.559623000     -1.664799000
C        2.400079000      6.242946000     -1.714820000
C        1.829089000      4.220141000     -2.881917000
C        2.185961000      5.565317000     -2.909733000
Cl       2.587725000      6.434489000      0.972790000
H        1.411357000      2.507602000     -1.673807000
H        2.678214000      7.292459000     -1.704252000
H        1.650558000      3.684604000     -3.809932000
H        2.293184000      6.089570000     -3.854891000
C       -0.121681000      0.195001000      5.231810000
H        0.192404000     -0.239855000      6.187382000
H       -0.574346000      1.167807000      5.445406000
H       -0.896896000     -0.451687000      4.806711000
C        1.613490000     -1.067570000      3.925237000
H        1.984982000     -1.592148000      4.812164000
H        0.821955000     -1.685348000      3.488178000
H        2.426601000     -1.014756000      3.194992000
C        4.953405000      5.311601000      4.444104000
H        5.669309000      4.600300000      4.023208000
H        5.045749000      6.255949000      3.897657000
H        5.242059000      5.513959000      5.482005000
C        2.562564000      5.770451000      5.044767000
H        2.771483000      5.805803000      6.120162000
H        2.682348000      6.781804000      4.641456000
H        1.516175000      5.482493000      4.912518000


68
F
Ni       0.854345000      3.055733000      1.084257000
N       -0.612974000      4.236527000      1.360218000
N        1.292024000      3.425649000      2.897659000
C       -0.456981000      4.919802000      2.536512000
C       -1.364745000      5.987453000      2.594404000
H       -1.467522000      6.712720000      3.390685000
C       -2.086463000      5.932964000      1.410690000
H       -2.850919000      6.631552000      1.113568000
C       -1.609981000      4.821267000      0.657331000
C        0.553442000      4.402977000      3.368387000
H        0.718087000      4.768984000      4.381764000
C       -2.060869000      4.308151000     -0.644195000
C       -3.355857000      4.604703000     -1.150984000
C       -3.730931000      4.128513000     -2.407153000
H       -4.726981000      4.364365000     -2.773128000
C       -2.879624000      3.358271000     -3.185585000
H       -3.192119000      3.003662000     -4.163135000
C       -1.632515000      3.028034000     -2.681512000
H       -0.959878000      2.404237000     -3.264622000
C       -1.216039000      3.478167000     -1.428123000
C       -4.397592000      5.381085000     -0.390633000
H       -5.385735000      5.187181000     -0.815838000
H       -4.230720000      6.462906000     -0.449989000
H       -4.421522000      5.109987000      0.667980000
C        0.140759000      3.011353000     -0.991329000
H        0.805086000      3.846874000     -0.690091000
H        0.678721000      2.496285000     -1.789193000
C        2.208442000      2.775413000      3.778792000
C        1.754184000      1.667014000      4.520347000
C        2.646306000      1.059160000      5.404965000
H        2.318342000      0.206856000      5.992759000
C        3.946786000      1.526208000      5.545679000
H        4.626212000      1.041456000      6.241236000
C        4.379233000      2.608969000      4.791976000
H        5.399855000      2.963504000      4.902119000
C        3.527191000      3.250555000      3.890809000
C        0.326458000      1.164746000      4.393864000
H       -0.048396000      1.490214000      3.415178000
C        4.007142000      4.445818000      3.091014000
H        3.330100000      4.559812000      2.237512000
H        0.027458000      2.200245000     -0.212833000
C        2.353692000      1.948238000      0.741868000
C        3.452779000      2.362906000     -0.012356000
C        2.383079000      0.614623000      1.174770000
C        4.529359000      1.533558000     -0.322548000
C        3.439191000     -0.243749000      0.877260000
C        4.518228000      0.218460000      0.129184000
Cl       3.524393000      4.015646000     -0.625838000
H        1.553633000      0.235654000      1.767985000
H        5.358366000      1.917449000     -0.908872000
H        3.421132000     -1.270504000      1.232637000
H        5.351154000     -0.438129000     -0.105098000
C       -0.574158000      1.792861000      5.464287000
H       -0.219854000      1.529939000      6.467289000
H       -0.591540000      2.884231000      5.392454000
H       -1.604025000      1.434016000      5.362295000
C        0.218488000     -0.360509000      4.448155000
H        0.438791000     -0.749811000      5.447979000
H       -0.801053000     -0.672766000      4.200117000
H        0.904579000     -0.842039000      3.744786000
C        5.417682000      4.256252000      2.531453000
H        5.500271000      3.318873000      1.974360000
H        5.661188000      5.078148000      1.851001000
H        6.175462000      4.253247000      3.322891000
C        3.930600000      5.728642000      3.927303000
H        4.574854000      5.655349000      4.810852000
H        4.259457000      6.592057000      3.339066000
H        2.912401000      5.928113000      4.275899000


68
TSFD
Ni       0.468668000      2.820413000      1.170115000
N       -0.856956000      4.067081000      1.521980000
N        1.068565000      3.275644000      2.994529000
C       -0.893388000      4.512563000      2.811182000
C       -2.010578000      5.345424000      2.983573000
H       -2.315843000      5.846774000      3.892673000
C       -2.642377000      5.399181000      1.744101000
H       -3.555471000      5.930669000      1.527226000
C       -1.888753000      4.599937000      0.839400000
C        0.208406000      4.073579000      3.577784000
H        0.358693000      4.386775000      4.611720000
C       -1.999924000      4.349676000     -0.600451000
C       -2.653873000      5.254522000     -1.471312000
C       -2.637966000      5.016113000     -2.846298000
H       -3.132281000      5.727325000     -3.503243000
C       -1.993838000      3.912095000     -3.386725000
H       -1.986147000      3.749735000     -4.460556000
C       -1.360957000      3.017946000     -2.537082000
H       -0.865935000      2.141010000     -2.947226000
C       -1.355259000      3.208612000     -1.152816000
C       -3.344704000      6.500824000     -0.990987000
H       -3.571120000      7.155365000     -1.836520000
H       -2.728892000      7.058870000     -0.279555000
H       -4.294416000      6.274878000     -0.492332000
C       -0.724799000      2.137305000     -0.325878000
H        0.691440000      1.942694000     -0.055203000
H       -0.503576000      1.277145000     -0.969984000
C        2.178314000      2.793045000      3.745886000
C        2.019585000      1.655725000      4.562325000
C        3.120140000      1.217481000      5.302040000
H        3.017778000      0.348965000      5.946426000
C        4.343612000      1.868976000      5.224730000
H        5.187872000      1.512785000      5.808512000
C        4.487814000      2.972956000      4.394082000
H        5.449939000      3.472746000      4.332298000
C        3.417343000      3.453373000      3.638406000
C        0.688508000      0.931768000      4.664412000
H        0.108242000      1.193297000      3.770802000
C        3.568416000      4.684588000      2.765510000
H        2.800823000      4.624967000      1.985131000
H       -1.387027000      1.760527000      0.465226000
C        1.917021000      1.619694000      0.611257000
C        3.028475000      2.114934000     -0.079751000
C        2.027839000      0.329261000      1.148434000
C        4.220709000      1.405356000     -0.184631000
C        3.209382000     -0.399639000      1.058543000
C        4.308293000      0.144846000      0.398703000
Cl       2.916560000      3.672980000     -0.863041000
H        1.169291000     -0.104982000      1.654724000
H        5.060462000      1.833087000     -0.722789000
H        3.273597000     -1.390424000      1.498985000
H        5.234917000     -0.416411000      0.321499000
C       -0.106845000      1.398364000      5.889433000
H        0.450515000      1.193027000      6.810221000
H       -0.311225000      2.472294000      5.858622000
H       -1.067387000      0.875227000      5.950704000
C        0.839919000     -0.591125000      4.692025000
H        1.282663000     -0.939205000      5.631427000
H       -0.141392000     -1.069080000      4.604282000
H        1.472607000     -0.948501000      3.874317000
C        4.926846000      4.764779000      2.069226000
H        5.157683000      3.836943000      1.537804000
H        4.924508000      5.581476000      1.340747000
H        5.739348000      4.964358000      2.776885000
C        3.307712000      5.959763000      3.576245000
H        4.032354000      6.053636000      4.393057000
H        3.396219000      6.846581000      2.939470000
H        2.306219000      5.962355000      4.017080000


68
G
Ni       0.392329000      2.535602000      1.118423000
N       -0.657479000      4.032703000      1.414885000
N        1.334350000      3.205430000      2.897857000
C       -0.438451000      4.699789000      2.587062000
C       -1.364940000      5.746968000      2.710490000
H       -1.439633000      6.452007000      3.528303000
C       -2.150936000      5.702646000      1.563158000
H       -2.985807000      6.349074000      1.341301000
C       -1.688597000      4.621678000      0.767414000
C        0.639908000      4.215412000      3.354755000
H        0.873916000      4.657917000      4.324970000
C       -2.108380000      4.105039000     -0.532774000
C       -2.750343000      4.898331000     -1.509693000
C       -3.021885000      4.342927000     -2.761615000
H       -3.501580000      4.963469000     -3.514478000
C       -2.673988000      3.033292000     -3.067519000
H       -2.888407000      2.625881000     -4.051558000
C       -2.051523000      2.250625000     -2.105067000
H       -1.796655000      1.216499000     -2.326410000
C       -1.770812000      2.758301000     -0.832480000
C       -3.122632000      6.336255000     -1.277730000
H       -3.371474000      6.821331000     -2.225214000
H       -2.307658000      6.895340000     -0.808159000
H       -3.998572000      6.429831000     -0.624869000
C       -1.148038000      1.874167000      0.180064000
H        0.856791000      1.835009000     -1.254907000
H       -0.951779000      0.884402000     -0.249853000
C        2.359185000      2.687521000      3.734570000
C        2.109373000      1.475000000      4.414403000
C        3.112961000      0.945130000      5.224671000
H        2.935959000      0.015952000      5.758330000
C        4.334781000      1.593271000      5.369494000
H        5.104237000      1.169989000      6.009089000
C        4.565411000      2.784744000      4.696587000
H        5.522145000      3.285816000      4.814915000
C        3.595134000      3.352942000      3.864820000
C        0.751998000      0.804503000      4.305332000
H        0.351784000      1.052738000      3.311937000
C        3.886955000      4.655974000      3.139638000
H        3.181854000      4.727816000      2.303325000
H       -1.798465000      1.752603000      1.059067000
C        1.635737000      1.796415000     -0.502186000
C        2.788388000      2.589725000     -0.686358000
C        1.656043000      0.811082000      0.509731000
C        3.919932000      2.401501000      0.080725000
C        2.821978000      0.613321000      1.277039000
C        3.934891000      1.400643000      1.065199000
Cl       2.786345000      3.780593000     -1.946488000
H        0.852397000      0.082363000      0.569251000
H        4.795606000      3.016507000     -0.097421000
H        2.844375000     -0.166889000      2.029798000
H        4.827663000      1.254905000      1.664803000
C       -0.220017000      1.379158000      5.343059000
H        0.145901000      1.188267000      6.358071000
H       -0.341932000      2.459513000      5.226901000
H       -1.208483000      0.917208000      5.244951000
C        0.801327000     -0.718569000      4.421662000
H        1.066239000     -1.043130000      5.433879000
H       -0.183180000     -1.142170000      4.198674000
H        1.524618000     -1.162659000      3.729978000
C        5.304754000      4.711388000      2.562994000
H        5.545864000      3.814393000      1.986784000
H        5.408132000      5.579517000      1.904044000
H        6.059981000      4.814142000      3.349786000
C        3.670993000      5.869550000      4.053122000
H        4.335961000      5.818188000      4.922653000
H        3.888561000      6.799021000      3.515899000
H        2.645363000      5.931630000      4.425555000

102
E-wB97XD
Ni       1.732243000      3.467015000      1.331061000
P        3.641844000      2.328976000      0.910203000
N       -0.148139000      3.959411000      1.439966000
N        1.513937000      3.034752000      3.279331000
C       -0.580771000      3.922677000      2.748320000
C       -1.913102000      4.346574000      2.849115000
H       -2.505496000      4.413039000      3.760053000
C       -2.304413000      4.643544000      1.545988000
H       -3.276798000      4.991239000      1.201864000
C       -1.195557000      4.389188000      0.708098000
C        0.337397000      3.422618000      3.686764000
H        0.068841000      3.355386000      4.749697000
C       -1.256560000      4.495954000     -0.772421000
C       -1.135470000      5.748928000     -1.396348000
C       -1.272917000      5.824290000     -2.785857000
H       -1.161601000      6.792835000     -3.280250000
C       -1.545360000      4.688574000     -3.539966000
H       -1.650679000      4.764570000     -4.624807000
C       -1.685586000      3.454853000     -2.910559000
H       -1.907635000      2.562262000     -3.501656000
C       -1.547197000      3.343200000     -1.526097000
C       -0.888303000      6.991884000     -0.582866000
H       -0.548231000      7.820101000     -1.220625000
H       -0.133031000      6.822872000      0.196454000
H       -1.809819000      7.311951000     -0.070589000
C       -1.705914000      2.010199000     -0.843296000
H       -1.960621000      1.219313000     -1.562703000
H       -2.490841000      2.050861000     -0.072695000
C        2.378824000      2.529126000      4.290305000
C        2.186219000      1.219942000      4.769784000
C        2.976222000      0.788681000      5.841262000
H        2.832473000     -0.216370000      6.245733000
C        3.939249000      1.619317000      6.399909000
H        4.544389000      1.268034000      7.238703000
C        4.146858000      2.894519000      5.879733000
H        4.924519000      3.526378000      6.311654000
C        3.377712000      3.373102000      4.818769000
C        1.138385000      0.295940000      4.161916000
H        0.802961000      0.756460000      3.221209000
C        3.572273000      4.770119000      4.249720000
H        3.387793000      4.693026000      3.165819000
C        4.541880000      2.776627000     -0.628112000
C        4.986925000      4.098313000     -0.766826000
H        4.781645000      4.831026000      0.017217000
C        5.649905000      4.505016000     -1.919417000
H        5.975710000      5.542548000     -2.015439000
C        5.871273000      3.598405000     -2.955499000
H        6.381529000      3.920000000     -3.865896000
C        5.425229000      2.286061000     -2.829249000
H        5.582846000      1.572171000     -3.640538000
C        4.762686000      1.875928000     -1.672663000
H        4.399153000      0.850030000     -1.605622000
C        3.030909000      0.623793000      0.615389000
C        1.650093000      0.436425000      0.498956000
H        0.983743000      1.296880000      0.609353000
C        1.120975000     -0.828642000      0.249861000
H        0.039819000     -0.953526000      0.161451000
C        1.972015000     -1.923224000      0.122850000
H        1.561786000     -2.917507000     -0.066537000
C        3.352185000     -1.749354000      0.243924000
H        4.022363000     -2.606212000      0.148567000
C        3.880389000     -0.484515000      0.487085000
H        4.961183000     -0.359435000      0.585138000
C        5.041494000      2.071635000      2.087239000
C        4.997175000      1.038638000      3.030610000
H        4.127503000      0.387119000      3.090721000
C        6.055595000      0.826941000      3.908351000
H        5.989989000      0.017670000      4.637660000
C        7.179769000      1.647749000      3.862885000
H        8.011474000      1.482014000      4.550911000
C        7.235084000      2.680758000      2.930589000
H        8.110603000      3.331538000      2.881218000
C        6.175619000      2.891670000      2.050153000
H        6.253670000      3.699978000      1.323524000
H       -0.779830000      1.721807000     -0.326147000
C        1.871832000      4.211040000     -0.398926000
C        2.230908000      5.554383000     -0.476127000
C        1.675482000      3.563828000     -1.626533000
C        2.395049000      6.248171000     -1.672720000
C        1.840194000      4.219180000     -2.842956000
C        2.199869000      5.566448000     -2.869032000
Cl       2.562150000      6.439695000      1.023487000
H        1.394804000      2.506471000     -1.635534000
H        2.677636000      7.302266000     -1.660446000
H        1.676771000      3.678059000     -3.777025000
H        2.323730000      6.089200000     -3.819676000
C       -0.084488000      0.165262000      5.077626000
H        0.194378000     -0.280475000      6.045969000
H       -0.543885000      1.143189000      5.282029000
H       -0.850858000     -0.476761000      4.616449000
C        1.700092000     -1.083817000      3.806504000
H        2.042957000     -1.633652000      4.697115000
H        0.923997000     -1.694744000      3.320932000
H        2.542373000     -1.012045000      3.102328000
C        4.985827000      5.319531000      4.439491000
H        5.749789000      4.592481000      4.133161000
H        5.113786000      6.229074000      3.833198000
H        5.178237000      5.598405000      5.488199000
C        2.548693000      5.764617000      4.814592000
H        2.647496000      5.839707000      5.909465000
H        2.714433000      6.765481000      4.387457000
H        1.514230000      5.479601000      4.582030000


102
TSED-wB97XD
Ni       1.311452000      2.635891000      1.450417000
P        2.973307000      1.022225000      1.292454000
N        0.230121000      4.185841000      1.330050000
N        1.872179000      3.467436000      3.146536000
C        0.526882000      5.144787000      2.264011000
C       -0.305115000      6.264332000      2.073373000
H       -0.320320000      7.174455000      2.669684000
C       -1.118292000      5.943137000      0.994688000
H       -1.915342000      6.552752000      0.578316000
C       -0.761223000      4.638122000      0.552266000
C        1.391790000      4.686364000      3.258922000
H        1.595519000      5.272500000      4.162194000
C       -1.382894000      3.826430000     -0.513534000
C       -1.781282000      4.406420000     -1.735790000
C       -2.413953000      3.607124000     -2.693008000
H       -2.713803000      4.051225000     -3.645576000
C       -2.648045000      2.257389000     -2.451011000
H       -3.151176000      1.646150000     -3.204471000
C       -2.213951000      1.680343000     -1.265104000
H       -2.361221000      0.610120000     -1.095073000
C       -1.557396000      2.435104000     -0.282193000
C       -1.495676000      5.848692000     -2.077475000
H       -0.520563000      6.171233000     -1.686035000
H       -2.258180000      6.529675000     -1.667217000
H       -1.492207000      5.985512000     -3.168195000
C       -0.889616000      1.757071000      0.852353000
H       -1.162997000      0.693349000      0.879473000
H       -1.131414000      2.207694000      1.825238000
C        2.444704000      2.919994000      4.332450000
C        1.662605000      2.012055000      5.082991000
C        2.165570000      1.561333000      6.302893000
H        1.577089000      0.870185000      6.908406000
C        3.417824000      1.964164000      6.757597000
H        3.799376000      1.591296000      7.710547000
C        4.182890000      2.836452000      5.996426000
H        5.163900000      3.148223000      6.362289000
C        3.709668000      3.344973000      4.781488000
C        0.304864000      1.549831000      4.567568000
H        0.406050000      1.441946000      3.474531000
C        4.527053000      4.389366000      4.032889000
H        4.063942000      4.524870000      3.043853000
C        4.030374000      0.488934000      2.703948000
C        3.401735000     -0.206940000      3.741520000
H        2.318976000     -0.341849000      3.722795000
C        4.141820000     -0.745964000      4.786251000
H        3.630357000     -1.273505000      5.593688000
C        5.529307000     -0.606364000      4.803726000
H        6.112575000     -1.027293000      5.625401000
C        6.166688000      0.062737000      3.763511000
H        7.253925000      0.165607000      3.760213000
C        5.422992000      0.603790000      2.714107000
H        5.941570000      1.106582000      1.896914000
C        4.199484000      1.692123000      0.109826000
C        4.812060000      2.901613000      0.457742000
H        4.549341000      3.392672000      1.396164000
C        5.739604000      3.495197000     -0.392084000
H        6.202656000      4.442243000     -0.108675000
C        6.052940000      2.892599000     -1.609119000
H        6.772409000      3.361632000     -2.283654000
C        5.431239000      1.699122000     -1.970200000
H        5.652220000      1.234486000     -2.933179000
C        4.508810000      1.098442000     -1.116531000
H        4.006254000      0.183104000     -1.429958000
C        2.520305000     -0.656857000      0.710041000
C        1.183966000     -1.056341000      0.708200000
H        0.413808000     -0.332417000      0.971315000
C        0.837286000     -2.362148000      0.359193000
H       -0.213435000     -2.659570000      0.358760000
C        1.826943000     -3.277885000      0.014319000
H        1.557188000     -4.299466000     -0.262358000
C        3.168939000     -2.891766000      0.037185000
H        3.951035000     -3.611174000     -0.214300000
C        3.515998000     -1.593518000      0.395154000
H        4.570566000     -1.312194000      0.443875000
H        0.484263000      2.157896000      0.100104000
C        1.392155000      2.473430000     -0.894215000
C        2.057711000      3.551231000     -1.488150000
C        1.167063000      1.364415000     -1.720338000
C        2.493235000      3.522914000     -2.813546000
C        1.585375000      1.308112000     -3.047038000
C        2.257308000      2.396338000     -3.595835000
Cl       2.441857000      5.026291000     -0.606844000
H        0.609442000      0.518855000     -1.308301000
H        3.018027000      4.386914000     -3.223814000
H        1.376261000      0.422335000     -3.650772000
H        2.595140000      2.378210000     -4.634406000
C       -0.795216000      2.590334000      4.818159000
H       -0.907836000      2.780125000      5.897571000
H       -0.588194000      3.546482000      4.320378000
H       -1.759444000      2.225238000      4.432591000
C       -0.136770000      0.191845000      5.116935000
H       -0.412951000      0.250488000      6.181689000
H       -1.025743000     -0.156818000      4.570772000
H        0.642912000     -0.578379000      5.016000000
C        5.982281000      3.968220000      3.811730000
H        6.047493000      2.986776000      3.326554000
H        6.498553000      4.703817000      3.175660000
H        6.537768000      3.909132000      4.760715000
C        4.476730000      5.744478000      4.752479000
H        4.938161000      5.672672000      5.750189000
H        5.024589000      6.508982000      4.180268000
H        3.446819000      6.102178000      4.892850000


102
D+PhCl-wB97XD
Ni       0.693954000      4.126060000      1.233641000
P        2.700195000      3.686554000      0.419527000
N       -0.932975000      4.947860000      1.689130000
N        0.690193000      3.672050000      3.238069000
C       -1.430987000      4.592678000      2.909703000
C       -2.716195000      5.139238000      3.071749000
H       -3.368295000      5.034120000      3.937084000
C       -2.975757000      5.852905000      1.901800000
H       -3.891694000      6.388585000      1.673757000
C       -1.833314000      5.726799000      1.064187000
C       -0.481932000      3.956214000      3.740577000
H       -0.691487000      3.773450000      4.803120000
C       -1.465941000      6.324584000     -0.229523000
C       -1.979486000      7.564522000     -0.676452000
C       -1.473821000      8.124294000     -1.853560000
H       -1.861877000      9.089326000     -2.189881000
C       -0.479108000      7.486532000     -2.588166000
H       -0.090204000      7.944949000     -3.500424000
C        0.012174000      6.262474000     -2.155238000
H        0.784953000      5.749132000     -2.733612000
C       -0.470348000      5.655843000     -0.988003000
C       -3.030930000      8.331498000      0.083640000
H       -3.136353000      9.346752000     -0.323156000
H       -2.783824000      8.410790000      1.152597000
H       -4.016843000      7.845514000      0.013527000
C        0.077123000      4.327925000     -0.591966000
H        0.747160000      3.979253000     -1.385860000
H       -0.736051000      3.581300000     -0.514394000
C        1.687969000      3.239311000      4.150600000
C        1.632356000      1.957698000      4.730699000
C        2.609886000      1.616461000      5.672097000
H        2.576017000      0.633306000      6.148554000
C        3.629770000      2.498146000      6.002536000
H        4.387305000      2.210235000      6.734718000
C        3.692322000      3.747967000      5.390354000
H        4.505952000      4.428073000      5.647784000
C        2.726762000      4.144719000      4.466127000
C        0.555713000      0.947721000      4.355262000
H        0.023267000      1.342123000      3.476944000
C        2.743996000      5.527923000      3.832450000
H        2.384166000      5.397835000      2.799286000
C        3.391627000      5.275429000     -0.173432000
C        2.698611000      6.453155000      0.127120000
H        1.755541000      6.403005000      0.676504000
C        3.188371000      7.689424000     -0.292307000
H        2.627020000      8.596258000     -0.060048000
C        4.373875000      7.760074000     -1.018401000
H        4.755551000      8.727749000     -1.351373000
C        5.069883000      6.590612000     -1.331137000
H        5.996028000      6.640949000     -1.907679000
C        4.580947000      5.356327000     -0.914139000
H        5.124807000      4.445013000     -1.174957000
C        2.763298000      2.568470000     -1.049624000
C        2.887913000      3.058644000     -2.355033000
H        3.021527000      4.126696000     -2.532257000
C        2.821818000      2.196242000     -3.448542000
H        2.920211000      2.600949000     -4.458095000
C        2.621682000      0.832567000     -3.255975000
H        2.571630000      0.156423000     -4.111975000
C        2.484416000      0.334643000     -1.962064000
H        2.334445000     -0.733802000     -1.794902000
C        2.551373000      1.195594000     -0.871220000
H        2.436276000      0.776565000      0.128713000
C        4.015207000      2.990535000      1.503245000
C        3.709344000      1.817125000      2.202687000
H        2.705188000      1.395876000      2.135568000
C        4.651322000      1.197995000      3.016561000
H        4.382367000      0.288752000      3.557436000
C        5.916117000      1.762937000      3.170058000
H        6.655020000      1.287588000      3.818273000
C        6.222549000      2.950391000      2.509924000
H        7.203388000      3.412711000      2.639622000
C        5.280834000      3.559036000      1.679732000
H        5.541705000      4.492320000      1.180817000
H        5.176456000     -0.974560000      0.916947000
C        5.410674000     -0.698244000     -0.111976000
C        5.181377000     -1.597989000     -1.149669000
C        5.924301000      0.562171000     -0.409278000
C        5.470083000     -1.265387000     -2.471383000
C        6.201482000      0.917050000     -1.728062000
C        5.978335000      0.000776000     -2.754486000
Cl       4.482212000     -3.157855000     -0.793040000
H        6.095388000      1.272043000      0.401044000
H        5.281584000     -1.987247000     -3.267261000
H        6.592639000      1.910465000     -1.956092000
H        6.192401000      0.273352000     -3.789974000
C       -0.468315000      0.772569000      5.483345000
H        0.012513000      0.375068000      6.391498000
H       -0.943447000      1.726668000      5.753413000
H       -1.262883000      0.070772000      5.186206000
C        1.142530000     -0.410479000      3.952356000
H        1.648659000     -0.905565000      4.795814000
H        0.343809000     -1.085155000      3.608550000
H        1.872123000     -0.315248000      3.134481000
C        4.129173000      6.168936000      3.766941000
H        4.879442000      5.477174000      3.361417000
H        4.098937000      7.057351000      3.117791000
H        4.471895000      6.500726000      4.760347000
C        1.758281000      6.477859000      4.526839000
H        2.039748000      6.621403000      5.582307000
H        1.765987000      7.462704000      4.034420000
H        0.726659000      6.102903000      4.495007000


90
D-wB97XD
Ni       1.211169000      4.238475000      0.827361000
P        2.748998000      5.678550000      0.191715000
N       -0.550459000      3.640889000      1.000378000
N        0.935734000      4.848914000      2.740614000
C       -1.109762000      3.856931000      2.230839000
C       -2.411844000      3.329240000      2.249943000
H       -3.109138000      3.335405000      3.085809000
C       -2.627171000      2.798885000      0.979287000
H       -3.525205000      2.281254000      0.662271000
C       -1.445942000      3.020811000      0.212598000
C       -0.255158000      4.507007000      3.152100000
H       -0.557601000      4.669050000      4.195577000
C       -1.098232000      2.728932000     -1.191638000
C       -2.084807000      2.498247000     -2.183558000
C       -1.691943000      2.297105000     -3.509670000
H       -2.460777000      2.130636000     -4.268525000
C       -0.352173000      2.318814000     -3.878820000
H       -0.063697000      2.159170000     -4.920477000
C        0.614453000      2.546309000     -2.910086000
H        1.670676000      2.563061000     -3.190153000
C        0.275510000      2.754304000     -1.565108000
C       -3.563984000      2.488209000     -1.891173000
H       -4.136847000      2.484285000     -2.828606000
H       -3.871786000      3.366842000     -1.305895000
H       -3.861552000      1.593471000     -1.322454000
C        1.389413000      2.973336000     -0.593622000
H        2.342951000      3.025171000     -1.140055000
H        1.447275000      2.109863000      0.102216000
C        1.895590000      5.289526000      3.690890000
C        2.949415000      4.398302000      4.010361000
C        3.894265000      4.802317000      4.951911000
H        4.715596000      4.134774000      5.215199000
C        3.810746000      6.049342000      5.566966000
H        4.558555000      6.345051000      6.306106000
C        2.779907000      6.914822000      5.233804000
H        2.721909000      7.892166000      5.719251000
C        1.807495000      6.560032000      4.289815000
C        3.015595000      3.021909000      3.360049000
H        2.765714000      3.172021000      2.293357000
C        0.685221000      7.536900000      3.971923000
H        0.138659000      7.145803000      3.102953000
C        1.941032000      7.328810000      0.232131000
C        0.561544000      7.400823000      0.448916000
H       -0.000535000      6.490353000      0.671127000
C       -0.100047000      8.626529000      0.372892000
H       -1.177979000      8.668475000      0.542075000
C        0.611436000      9.787383000      0.083824000
H        0.093753000     10.747448000      0.027078000
C        1.988159000      9.722560000     -0.140576000
H        2.548405000     10.629451000     -0.377560000
C        2.647589000      8.499108000     -0.077677000
H        3.720570000      8.451766000     -0.280628000
C        3.289332000      5.664553000     -1.565333000
C        2.285719000      5.457722000     -2.520432000
H        1.261982000      5.250344000     -2.199702000
C        2.582822000      5.500321000     -3.878968000
H        1.788222000      5.325982000     -4.607434000
C        3.888512000      5.751081000     -4.301046000
H        4.124507000      5.779783000     -5.367099000
C        4.890649000      5.966022000     -3.357429000
H        5.914091000      6.168753000     -3.680563000
C        4.594102000      5.927093000     -1.994576000
H        5.389618000      6.107361000     -1.269191000
C        4.300167000      5.851287000      1.144110000
C        5.273575000      4.853910000      0.994149000
H        5.107395000      4.027432000      0.297225000
C        6.458446000      4.907108000      1.723038000
H        7.213414000      4.129886000      1.586232000
C        6.671389000      5.939701000      2.636007000
H        7.596396000      5.976509000      3.215318000
C        5.694631000      6.916079000      2.813489000
H        5.841246000      7.715392000      3.542229000
C        4.517006000      6.875836000      2.070104000
H        3.758154000      7.642040000      2.230566000
C        1.211428000      8.920453000      3.580637000
H        1.894699000      8.860782000      2.720979000
H        0.378142000      9.578529000      3.291473000
H        1.744607000      9.407784000      4.412060000
C       -0.304719000      7.639711000      5.138784000
H        0.185544000      8.043754000      6.038981000
H       -1.142283000      8.307024000      4.882548000
H       -0.722079000      6.657301000      5.405317000
C        1.976557000      2.056865000      3.948696000
H        2.157913000      1.910939000      5.025508000
H        0.946515000      2.411884000      3.819771000
H        2.047704000      1.074920000      3.456055000
C        4.398112000      2.373471000      3.421411000
H        4.418375000      1.478906000      2.780886000
H        5.187251000      3.056340000      3.081334000
H        4.645336000      2.044675000      4.443687000


12
PhCl-wB97XD
C        3.014730000      2.178026000      0.233623000
C        2.712379000      1.188156000     -0.700017000
C        4.346251000      2.396831000      0.583437000
C        3.728184000      0.426791000     -1.276757000
C        5.373011000      1.643805000      0.015825000
C        5.055332000      0.657576000     -0.916486000
H        1.670578000      1.013185000     -0.977003000
Cl       4.733750000      3.632838000      1.750554000
H        3.485454000     -0.347102000     -2.007521000
H        6.407874000      1.832425000      0.304797000
H        5.856337000      0.065256000     -1.363956000
H        2.227665000      2.779354000      0.690705000


102
E'-wB97XD
Ni       1.762849000      3.237839000      1.394774000
P        3.003734000      4.303203000     -0.110437000
N        0.134640000      4.382125000      1.413471000
N        1.346986000      3.022228000      3.312737000
C       -0.265800000      4.594596000      2.714580000
C       -1.356004000      5.474468000      2.766276000
H       -1.877549000      5.810794000      3.660838000
C       -1.641005000      5.789443000      1.437976000
H       -2.443595000      6.420135000      1.060105000
C       -0.715389000      5.084817000      0.638166000
C        0.401713000      3.829229000      3.694858000
H        0.122518000      3.898058000      4.754657000
C       -0.804524000      4.955708000     -0.838160000
C       -0.508904000      6.031486000     -1.693958000
C       -0.649058000      5.854337000     -3.076274000
H       -0.392564000      6.678351000     -3.747260000
C       -1.134173000      4.662531000     -3.597987000
H       -1.244552000      4.542860000     -4.678303000
C       -1.500483000      3.628345000     -2.739589000
H       -1.920119000      2.704279000     -3.146364000
C       -1.341905000      3.756026000     -1.358937000
C       -0.146023000      7.390136000     -1.156327000
H        0.491452000      7.941130000     -1.861402000
H        0.364764000      7.333743000     -0.188161000
H       -1.060915000      7.985834000     -1.002440000
C       -1.800308000      2.656789000     -0.435533000
H       -2.230826000      1.818720000     -1.001016000
H       -2.563943000      3.036349000      0.261395000
C        2.063432000      2.288795000      4.295952000
C        1.713111000      0.945967000      4.517554000
C        2.430502000      0.229355000      5.476971000
H        2.177941000     -0.814752000      5.671615000
C        3.471254000      0.825232000      6.182261000
H        4.021020000      0.251815000      6.931875000
C        3.830088000      2.142934000      5.917108000
H        4.671775000      2.583971000      6.454246000
C        3.146928000      2.896886000      4.959194000
C        0.578795000      0.321201000      3.724256000
H        0.531087000      0.865210000      2.768671000
C        3.594131000      4.307404000      4.591178000
H        3.338029000      4.442307000      3.526285000
C        2.830447000      6.116800000      0.135455000
C        2.430708000      6.571542000      1.399045000
H        2.127336000      5.858384000      2.166729000
C        2.396789000      7.934396000      1.685477000
H        2.073587000      8.267699000      2.673597000
C        2.759380000      8.861644000      0.710263000
H        2.729628000      9.930764000      0.931110000
C        3.147359000      8.418451000     -0.552990000
H        3.418557000      9.139346000     -1.327206000
C        3.180449000      7.055557000     -0.840303000
H        3.467111000      6.730445000     -1.840809000
C        2.896702000      3.969037000     -1.901291000
C        1.841289000      3.186286000     -2.368159000
H        1.098113000      2.808438000     -1.667385000
C        1.740597000      2.874627000     -3.723683000
H        0.907689000      2.260993000     -4.070663000
C        2.693163000      3.344929000     -4.621055000
H        2.613905000      3.101180000     -5.682869000
C        3.761899000      4.117767000     -4.160686000
H        4.522217000      4.474854000     -4.858595000
C        3.870549000      4.419476000     -2.807917000
H        4.734621000      4.984799000     -2.451459000
C        4.803564000      4.087299000      0.204653000
C        5.481102000      3.012166000     -0.384310000
H        4.954341000      2.342184000     -1.067380000
C        6.816810000      2.769264000     -0.083366000
H        7.328057000      1.922664000     -0.545810000
C        7.491531000      3.588840000      0.821459000
H        8.538370000      3.393377000      1.063926000
C        6.823799000      4.657248000      1.414966000
H        7.343498000      5.304410000      2.124746000
C        5.487081000      4.908825000      1.105491000
H        4.979048000      5.751908000      1.578056000
H       -0.979665000      2.272679000      0.184137000
C        3.005457000      1.798713000      1.430593000
C        2.644879000      0.611321000      0.793531000
C        4.209906000      1.746559000      2.147245000
C        3.410521000     -0.554928000      0.826048000
C        4.988154000      0.596461000      2.228477000
C        4.593772000     -0.560892000      1.557551000
Cl       1.106285000      0.529232000     -0.074955000
H        4.564735000      2.645686000      2.651025000
H        3.066327000     -1.445931000      0.298133000
H        5.912179000      0.608839000      2.810475000
H        5.200161000     -1.467993000      1.603948000
C       -0.766772000      0.523157000      4.431512000
H       -0.768981000      0.028850000      5.416408000
H       -0.986538000      1.589201000      4.590414000
H       -1.587582000      0.098275000      3.833090000
C        0.813176000     -1.153156000      3.396291000
H        0.723098000     -1.794994000      4.287601000
H        0.065205000     -1.498464000      2.666710000
H        1.810578000     -1.306364000      2.959280000
C        5.105620000      4.512900000      4.719202000
H        5.673288000      3.731010000      4.193163000
H        5.390014000      5.484464000      4.286828000
H        5.430283000      4.520049000      5.771492000
C        2.854171000      5.390626000      5.385722000
H        3.031582000      5.267958000      6.465939000
H        3.208325000      6.392158000      5.094265000
H        1.769189000      5.362000000      5.218902000


102
TSE'D-wB97XD
Ni       1.338005000      2.993846000      0.644003000
P        3.079500000      4.391710000      0.080074000
N        0.223929000      4.412405000      1.221641000
N        1.684669000      3.293062000      3.310098000
C        0.132809000      4.890323000      2.495484000
C       -0.880376000      5.859156000      2.557463000
H       -1.187249000      6.412129000      3.443926000
C       -1.424124000      5.943563000      1.271429000
H       -2.260306000      6.561919000      0.955502000
C       -0.726627000      5.009549000      0.478761000
C        0.872964000      4.261564000      3.544902000
H        0.661622000      4.593383000      4.577171000
C       -0.973842000      4.488066000     -0.874587000
C       -1.316776000      5.326862000     -1.954150000
C       -1.492197000      4.762371000     -3.222338000
H       -1.743998000      5.413261000     -4.063929000
C       -1.334287000      3.395831000     -3.427898000
H       -1.471049000      2.970794000     -4.424691000
C       -0.996579000      2.570762000     -2.360528000
H       -0.867448000      1.498789000     -2.525189000
C       -0.812450000      3.090764000     -1.075864000
C       -1.451856000      6.817649000     -1.780747000
H       -1.378490000      7.329881000     -2.750560000
H       -0.675368000      7.215460000     -1.110633000
H       -2.425192000      7.085233000     -1.340102000
C       -0.447923000      2.152453000      0.044933000
H       -0.622697000      1.114241000     -0.281172000
H       -1.032257000      2.310022000      0.960807000
C        2.199646000      2.534362000      4.377789000
C        1.460074000      1.406911000      4.801491000
C        1.981529000      0.615123000      5.827347000
H        1.418997000     -0.253711000      6.176495000
C        3.209767000      0.912277000      6.409028000
H        3.601670000      0.285484000      7.212973000
C        3.946035000      2.001182000      5.951123000
H        4.919741000      2.211831000      6.397726000
C        3.466408000      2.820623000      4.926490000
C        0.127703000      1.076906000      4.142236000
H        0.138269000      1.562440000      3.153216000
C        4.266999000      3.999536000      4.401502000
H        4.006483000      4.090840000      3.334572000
C        2.720183000      6.150442000      0.460326000
C        2.711075000      6.526645000      1.809203000
H        2.947384000      5.789764000      2.577285000
C        2.404781000      7.830377000      2.181693000
H        2.399220000      8.101171000      3.239612000
C        2.090576000      8.778485000      1.208548000
H        1.838982000      9.800786000      1.498890000
C        2.100554000      8.414973000     -0.135536000
H        1.861916000      9.151962000     -0.905426000
C        2.417466000      7.108841000     -0.510660000
H        2.428435000      6.846334000     -1.569172000
C        3.294015000      4.364942000     -1.743709000
C        2.157711000      4.538289000     -2.544686000
H        1.179612000      4.691175000     -2.086449000
C        2.255160000      4.501967000     -3.931301000
H        1.353837000      4.640210000     -4.531812000
C        3.487813000      4.262765000     -4.538240000
H        3.564651000      4.217572000     -5.626897000
C        4.620209000      4.075626000     -3.749394000
H        5.588603000      3.883944000     -4.216615000
C        4.528231000      4.133398000     -2.358778000
H        5.427523000      3.987875000     -1.758138000
C        4.804240000      4.184747000      0.668544000
C        5.305641000      2.891930000      0.857331000
H        4.649507000      2.030552000      0.748991000
C        6.648826000      2.693075000      1.170059000
H        7.021823000      1.676363000      1.310228000
C        7.505236000      3.783509000      1.305344000
H        8.557673000      3.627973000      1.552329000
C        7.010720000      5.075968000      1.133337000
H        7.674742000      5.936329000      1.241287000
C        5.669141000      5.277307000      0.815034000
H        5.296892000      6.292879000      0.666531000
H        0.909841000      1.590522000      0.170374000
C        2.256943000      1.238858000      0.298454000
C        2.787204000      0.684892000     -0.874059000
C        2.677702000      0.662287000      1.510032000
C        3.760029000     -0.316226000     -0.848670000
C        3.637369000     -0.343021000      1.558803000
C        4.194170000     -0.822669000      0.373027000
Cl       2.216542000      1.208720000     -2.438208000
H        2.264693000      1.036703000      2.444091000
H        4.159723000     -0.697738000     -1.789271000
H        3.950511000     -0.741954000      2.525702000
H        4.953812000     -1.607067000      0.392877000
C       -1.045668000      1.676921000      4.925490000
H       -1.089801000      1.257795000      5.943556000
H       -0.952939000      2.768862000      5.016477000
H       -2.002370000      1.461461000      4.424442000
C       -0.073600000     -0.422105000      3.909620000
H       -0.200896000     -0.974871000      4.853744000
H       -0.980471000     -0.593636000      3.309587000
H        0.778350000     -0.862595000      3.369820000
C        5.779027000      3.794186000      4.480730000
H        6.077746000      2.834308000      4.035395000
H        6.295862000      4.594413000      3.930845000
H        6.143553000      3.820523000      5.520240000
C        3.870848000      5.307659000      5.098114000
H        4.095256000      5.255313000      6.175374000
H        4.427312000      6.158800000      4.673940000
H        2.796887000      5.519701000      4.994317000


102
tE-wB97XD
Ni       1.612219000      2.703408000      1.585253000
P        3.478588000      3.975486000      0.815170000
N       -0.021909000      3.690458000      0.899223000
N        1.122160000      3.730750000      3.341624000
C       -0.545839000      4.503732000      1.881612000
C       -1.620887000      5.250646000      1.375693000
H       -2.224206000      5.971230000      1.925799000
C       -1.750702000      4.868944000      0.038226000
H       -2.487748000      5.214503000     -0.684289000
C       -0.758177000      3.897568000     -0.210313000
C        0.058716000      4.455564000      3.162608000
H       -0.393303000      5.006534000      3.998760000
C       -0.586024000      3.101505000     -1.455328000
C       -1.362865000      1.939602000     -1.630734000
C       -1.164887000      1.158403000     -2.773111000
H       -1.746216000      0.241429000     -2.900419000
C       -0.245274000      1.536925000     -3.744718000
H       -0.097442000      0.914799000     -4.630580000
C        0.472873000      2.718788000     -3.593864000
H        1.179053000      3.033098000     -4.366443000
C        0.310142000      3.516396000     -2.458191000
C       -2.443144000      1.554836000     -0.650428000
H       -2.552551000      0.462247000     -0.590894000
H       -3.412358000      1.967777000     -0.974522000
H       -2.254480000      1.945421000      0.358108000
C        1.040434000      4.827345000     -2.348675000
H        1.870598000      4.884690000     -3.066661000
H        1.452894000      4.979377000     -1.345781000
C        1.695429000      3.581611000      4.631431000
C        1.697244000      2.291137000      5.205631000
C        2.290477000      2.118024000      6.457482000
H        2.292780000      1.125341000      6.914350000
C        2.869964000      3.185805000      7.133125000
H        3.322574000      3.034872000      8.115481000
C        2.876843000      4.446007000      6.547478000
H        3.346462000      5.277562000      7.077343000
C        2.308674000      4.671920000      5.289541000
C        1.065607000      1.097928000      4.506055000
H        0.686622000      1.437626000      3.531746000
C        2.398208000      6.059652000      4.668808000
H        2.152758000      5.967729000      3.601491000
C        5.016053000      3.602371000      1.734338000
C        4.908681000      3.431982000      3.119218000
H        3.938271000      3.510049000      3.612070000
C        6.035087000      3.149068000      3.886290000
H        5.929377000      3.018963000      4.965300000
C        7.280300000      3.020020000      3.272099000
H        8.164960000      2.788676000      3.869329000
C        7.391201000      3.174044000      1.890946000
H        8.362148000      3.061595000      1.403776000
C        6.264678000      3.464242000      1.121821000
H        6.360221000      3.565979000      0.038955000
C        3.315764000      5.791727000      1.028798000
C        4.414857000      6.606445000      1.329079000
H        5.401760000      6.161837000      1.475605000
C        4.256701000      7.985266000      1.454382000
H        5.122460000      8.608793000      1.687720000
C        2.997572000      8.563803000      1.300664000
H        2.874431000      9.643719000      1.408695000
C        1.896691000      7.758296000      1.013156000
H        0.903488000      8.196677000      0.897034000
C        2.054601000      6.381450000      0.874224000
H        1.182428000      5.764097000      0.659981000
C        3.906086000      3.773001000     -0.950455000
C        3.501913000      2.605399000     -1.605150000
H        2.907064000      1.858886000     -1.076332000
C        3.829289000      2.406791000     -2.945298000
H        3.500177000      1.494238000     -3.445519000
C        4.547790000      3.374526000     -3.642575000
H        4.798001000      3.219412000     -4.694559000
C        4.938598000      4.550127000     -2.998697000
H        5.491416000      5.317706000     -3.544460000
C        4.618970000      4.750064000     -1.658768000
H        4.916230000      5.678986000     -1.167231000
H        0.355797000      5.668981000     -2.541658000
C        1.696553000      0.819218000      0.914687000
C        2.752829000     -0.085404000      0.780050000
C        0.420451000      0.255301000      0.724854000
C        2.595197000     -1.433701000      0.458007000
C        0.215274000     -1.087981000      0.411935000
C        1.310561000     -1.937428000      0.269999000
Cl       4.410833000      0.456773000      1.062251000
H       -0.455444000      0.898327000      0.832398000
H        3.470533000     -2.079125000      0.367591000
H       -0.799561000     -1.470185000      0.275789000
H        1.171587000     -2.991376000      0.018605000
C       -0.147764000      0.571096000      5.278158000
H        0.141761000      0.184692000      6.268561000
H       -0.896151000      1.363159000      5.431979000
H       -0.626110000     -0.250431000      4.723179000
C        2.090018000     -0.005822000      4.229860000
H        2.446854000     -0.467181000      5.164816000
H        1.643339000     -0.795256000      3.606109000
H        2.964185000      0.385546000      3.688567000
C        3.814812000      6.638825000      4.747495000
H        4.552603000      5.957885000      4.298488000
H        3.859735000      7.591961000      4.201384000
H        4.120938000      6.837966000      5.786405000
C        1.391473000      7.029407000      5.299465000
H        1.610774000      7.181778000      6.368523000
H        1.435449000      8.009621000      4.799867000
H        0.358751000      6.658153000      5.227496000


102
TStED-wB97XD
Ni       1.151243000      2.802287000      0.815714000
P        2.719453000      4.132215000     -0.406325000
N       -0.627100000      3.583273000      1.110111000
N        1.224260000      3.193894000      3.009233000
C       -1.029232000      3.569635000      2.413513000
C       -2.409619000      3.830373000      2.485300000
H       -3.017181000      3.883213000      3.387416000
C       -2.831409000      4.020812000      1.165875000
H       -3.841227000      4.246710000      0.831732000
C       -1.689847000      3.872612000      0.340280000
C        0.001427000      3.421911000      3.382720000
H       -0.235193000      3.567484000      4.447648000
C       -1.462789000      4.125558000     -1.098736000
C       -1.961075000      5.297525000     -1.709892000
C       -1.585416000      5.595174000     -3.023548000
H       -1.961766000      6.508839000     -3.490956000
C       -0.728029000      4.758131000     -3.730168000
H       -0.437390000      5.005324000     -4.754021000
C       -0.240365000      3.605510000     -3.130975000
H        0.424477000      2.942485000     -3.689439000
C       -0.594304000      3.261283000     -1.817617000
C       -2.850131000      6.271304000     -0.976688000
H       -2.491682000      6.460827000      0.046023000
H       -3.880057000      5.893011000     -0.883613000
H       -2.899347000      7.228640000     -1.514592000
C       -0.115391000      1.980961000     -1.249571000
H       -0.968977000      1.380128000     -0.897534000
H        0.481603000      1.438224000      0.077392000
C        2.247636000      3.334167000      3.987585000
C        2.687106000      2.232190000      4.744820000
C        3.709481000      2.437315000      5.678253000
H        4.054623000      1.600049000      6.288153000
C        4.292525000      3.686828000      5.849456000
H        5.088355000      3.824121000      6.584861000
C        3.862075000      4.761262000      5.077125000
H        4.333361000      5.737164000      5.206450000
C        2.842225000      4.608036000      4.137078000
C        2.040022000      0.866169000      4.594601000
H        1.538305000      0.851992000      3.618169000
C        2.378400000      5.774608000      3.279553000
H        1.981914000      5.339925000      2.350169000
C        4.438814000      3.914810000      0.186082000
C        4.626018000      3.482710000      1.501758000
H        3.764551000      3.249516000      2.125460000
C        5.907650000      3.342474000      2.029707000
H        6.025272000      3.015250000      3.064895000
C        7.017309000      3.615332000      1.233070000
H        8.024827000      3.503196000      1.639753000
C        6.841751000      4.018362000     -0.092243000
H        7.710642000      4.215979000     -0.723736000
C        5.559897000      4.164580000     -0.617092000
H        5.431532000      4.462654000     -1.660780000
C        2.405519000      5.933359000     -0.338090000
C        3.403366000      6.883536000     -0.588330000
H        4.427830000      6.565312000     -0.791696000
C        3.099035000      8.242026000     -0.567497000
H        3.883776000      8.976127000     -0.761694000
C        1.798343000      8.663207000     -0.287204000
H        1.562286000      9.729457000     -0.266958000
C        0.804015000      7.722322000     -0.027245000
H       -0.215435000      8.042740000      0.196650000
C        1.104569000      6.361338000     -0.051816000
H        0.325117000      5.628810000      0.164109000
C        2.884017000      3.775583000     -2.195301000
C        3.105657000      2.444398000     -2.572113000
H        3.157662000      1.662446000     -1.810909000
C        3.247475000      2.107875000     -3.914747000
H        3.416819000      1.066518000     -4.196330000
C        3.166662000      3.097087000     -4.896534000
H        3.274063000      2.832317000     -5.950663000
C        2.942641000      4.420883000     -4.527209000
H        2.867722000      5.198647000     -5.290100000
C        2.798259000      4.760594000     -3.181923000
H        2.597697000      5.797555000     -2.908220000
H        0.477576000      1.397892000     -1.967770000
C        0.625314000      0.712053000      1.146754000
C        1.686482000     -0.187870000      1.226148000
C       -0.584415000      0.328708000      1.740663000
C        1.585483000     -1.425320000      1.853138000
C       -0.707381000     -0.888784000      2.405824000
C        0.374719000     -1.769232000      2.451610000
Cl       3.245797000      0.295214000      0.565410000
H       -1.440042000      1.006896000      1.673084000
H        2.444833000     -2.096167000      1.889771000
H       -1.654088000     -1.161436000      2.876732000
H        0.279542000     -2.733239000      2.956144000
C        0.957866000      0.653171000      5.659466000
H        1.390264000      0.668978000      6.673187000
H        0.188845000      1.438307000      5.611682000
H        0.457945000     -0.316879000      5.511762000
C        3.059047000     -0.274487000      4.607472000
H        3.594944000     -0.343703000      5.566980000
H        2.549901000     -1.236228000      4.452027000
H        3.803221000     -0.149484000      3.806146000
C        3.504576000      6.733403000      2.894247000
H        4.347136000      6.201710000      2.426637000
H        3.129509000      7.475964000      2.175184000
H        3.888759000      7.288303000      3.764971000
C        1.226770000      6.543251000      3.938438000
H        1.551635000      6.989501000      4.892159000
H        0.883726000      7.354299000      3.277170000
H        0.363271000      5.895920000      4.145945000


102
tD+PhCl-wB97XD
Ni       0.844705000      2.077285000      1.596407000
P        2.447655000      0.438062000      1.082143000
N       -0.078019000      3.672509000      1.038759000
N        1.300955000      3.378388000      3.205670000
C       -0.168977000      4.692947000      1.930766000
C       -1.218710000      5.550196000      1.528932000
H       -1.547677000      6.460995000      2.026828000
C       -1.775178000      4.971106000      0.380047000
H       -2.621996000      5.346203000     -0.191016000
C       -1.050149000      3.777117000      0.132816000
C        0.644107000      4.503810000      3.081193000
H        0.698127000      5.268558000      3.867407000
C       -1.185018000      2.600306000     -0.755394000
C       -1.286449000      2.721224000     -2.153044000
C       -1.239619000      1.567507000     -2.942957000
H       -1.304317000      1.659038000     -4.030353000
C       -1.096287000      0.310437000     -2.356645000
H       -1.051309000     -0.582237000     -2.985279000
C       -1.015566000      0.186770000     -0.975941000
H       -0.913900000     -0.803171000     -0.522663000
C       -1.070705000      1.314826000     -0.132649000
C       -1.408203000      4.077443000     -2.799241000
H       -1.262965000      4.012464000     -3.886702000
H       -0.671043000      4.784049000     -2.388843000
H       -2.402542000      4.516175000     -2.621504000
C       -0.947050000      1.136898000      1.335651000
H       -1.035865000      0.081799000      1.626157000
H       -1.641325000      1.762523000      1.914360000
C        2.200251000      3.205046000      4.282329000
C        2.052017000      2.051502000      5.090526000
C        2.933187000      1.862711000      6.153763000
H        2.833634000      0.982876000      6.790348000
C        3.939944000      2.784507000      6.427773000
H        4.611248000      2.627270000      7.274729000
C        4.095739000      3.892598000      5.608717000
H        4.903509000      4.599776000      5.813594000
C        3.255564000      4.117640000      4.511795000
C        0.922612000      1.070466000      4.818670000
H        0.839109000      0.979763000      3.721600000
C        3.551918000      5.300646000      3.596999000
H        2.908757000      5.221400000      2.710841000
C        3.828763000      0.284346000      2.261706000
C        4.469703000      1.472473000      2.636140000
H        4.144573000      2.424492000      2.206703000
C        5.505959000      1.450377000      3.562239000
H        5.988127000      2.384860000      3.853675000
C        5.896835000      0.242097000      4.139707000
H        6.698049000      0.226300000      4.881571000
C        5.259451000     -0.942261000      3.776346000
H        5.563899000     -1.889407000      4.226805000
C        4.230090000     -0.925744000      2.834338000
H        3.736433000     -1.858110000      2.551790000
C        3.232663000      0.759617000     -0.537852000
C        4.576579000      0.466537000     -0.796646000
H        5.207502000      0.052215000     -0.006707000
C        5.113234000      0.709056000     -2.060416000
H        6.163663000      0.482400000     -2.255035000
C        4.312191000      1.239775000     -3.072075000
H        4.736366000      1.431828000     -4.059944000
C        2.972253000      1.531459000     -2.818979000
H        2.337699000      1.952021000     -3.601254000
C        2.433598000      1.297659000     -1.556126000
H        1.382042000      1.535971000     -1.371141000
C        1.757777000     -1.243482000      0.904502000
C        0.952426000     -1.730247000      1.941941000
H        0.785028000     -1.117318000      2.829009000
C        0.356162000     -2.983645000      1.844442000
H       -0.269358000     -3.351170000      2.660458000
C        0.545133000     -3.757611000      0.698856000
H        0.067656000     -4.736195000      0.614760000
C        1.340282000     -3.276898000     -0.339565000
H        1.488666000     -3.877575000     -1.239340000
C        1.948163000     -2.025734000     -0.238433000
H        2.562318000     -1.655179000     -1.061361000
H        1.515069000      6.021024000      0.436417000
C        2.541416000      5.827686000      0.119120000
C        3.484302000      6.852284000      0.099101000
C        2.935096000      4.544109000     -0.256547000
C        4.797722000      6.621351000     -0.307878000
C        4.247911000      4.289739000     -0.650720000
C        5.173783000      5.332425000     -0.681475000
Cl       3.021968000      8.454118000      0.620880000
H        2.194377000      3.743750000     -0.229701000
H        5.515243000      7.443131000     -0.319033000
H        4.545165000      3.280690000     -0.941319000
H        6.202638000      5.143222000     -0.995101000
C       -0.423131000      1.615399000      5.311687000
H       -0.412369000      1.743665000      6.405880000
H       -0.654130000      2.586777000      4.853621000
H       -1.238831000      0.922515000      5.053200000
C        1.178247000     -0.330125000      5.372574000
H        1.175340000     -0.344320000      6.473777000
H        0.379765000     -1.015550000      5.048464000
H        2.142663000     -0.733040000      5.026174000
C        4.993117000      5.277261000      3.075792000
H        5.204622000      4.357767000      2.510191000
H        5.160035000      6.123830000      2.394345000
H        5.729255000      5.356040000      3.891245000
C        3.248457000      6.644702000      4.269097000
H        3.920772000      6.821851000      5.124099000
H        3.380202000      7.469180000      3.551818000
H        2.217426000      6.688035000      4.650769000


90
tD-wB97XD
Ni       0.862466000      2.016065000      1.602611000
P        2.460887000      0.358269000      1.146163000
N       -0.055679000      3.603228000      1.005249000
N        1.312544000      3.332951000      3.191254000
C       -0.144960000      4.635673000      1.886052000
C       -1.227363000      5.462852000      1.504971000
H       -1.563583000      6.371645000      2.002177000
C       -1.805527000      4.854697000      0.384183000
H       -2.678795000      5.199921000     -0.165796000
C       -1.059725000      3.673989000      0.131201000
C        0.657836000      4.459123000      3.043364000
H        0.701237000      5.230961000      3.824213000
C       -1.210811000      2.479466000     -0.730815000
C       -1.351311000      2.570062000     -2.127143000
C       -1.305802000      1.401247000     -2.894479000
H       -1.397370000      1.469299000     -3.981707000
C       -1.129954000      0.158872000     -2.286280000
H       -1.085410000     -0.745903000     -2.897535000
C       -1.021780000      0.064133000     -0.905281000
H       -0.902856000     -0.915456000     -0.434164000
C       -1.073661000      1.208681000     -0.084798000
C       -1.518154000      3.909807000     -2.797530000
H       -1.387417000      3.827410000     -3.885784000
H       -0.796242000      4.645008000     -2.411567000
H       -2.522057000      4.324002000     -2.613470000
C       -0.928006000      1.066446000      1.385041000
H       -1.011252000      0.018760000      1.702713000
H       -1.616780000      1.704217000      1.957237000
C        2.197658000      3.167592000      4.278900000
C        2.030592000      2.029127000      5.105400000
C        2.898150000      1.850553000      6.181449000
H        2.781312000      0.983524000      6.832594000
C        3.915764000      2.762699000      6.447354000
H        4.577888000      2.611858000      7.302609000
C        4.095277000      3.851797000      5.607688000
H        4.912905000      4.549941000      5.805258000
C        3.264140000      4.068730000      4.502022000
C        0.900240000      1.049628000      4.833067000
H        0.825546000      0.950130000      3.736653000
C        3.582982000      5.233075000      3.569660000
H        2.929700000      5.159410000      2.689028000
C        3.826926000      0.140962000      2.334868000
C        4.472664000      1.304457000      2.770959000
H        4.154366000      2.276093000      2.385628000
C        5.500609000      1.234333000      3.703872000
H        5.984424000      2.152127000      4.042572000
C        5.880265000     -0.002175000      4.226543000
H        6.675824000     -0.058648000      4.972557000
C        5.238928000     -1.164048000      3.801730000
H        5.534874000     -2.133412000      4.208521000
C        4.217341000     -1.097054000      2.853465000
H        3.721118000     -2.012085000      2.522964000
C        3.261777000      0.723407000     -0.455557000
C        4.599310000      0.411619000     -0.723307000
H        5.220236000     -0.043408000      0.052286000
C        5.141311000      0.683062000     -1.978441000
H        6.186950000      0.441215000     -2.180716000
C        4.350861000      1.258994000     -2.973120000
H        4.778126000      1.468588000     -3.956266000
C        3.017406000      1.571579000     -2.710609000
H        2.391043000      2.024146000     -3.481783000
C        2.474214000      1.314085000     -1.454183000
H        1.426780000      1.566949000     -1.262253000
C        1.750939000     -1.308281000      0.916385000
C        0.950067000     -1.822023000      1.944441000
H        0.804047000     -1.241847000      2.857470000
C        0.330872000     -3.060177000      1.804873000
H       -0.292013000     -3.449101000      2.612949000
C        0.493513000     -3.791605000      0.627520000
H       -0.002305000     -4.757658000      0.510845000
C        1.285936000     -3.284553000     -0.400296000
H        1.413895000     -3.851895000     -1.324509000
C        1.915970000     -2.048396000     -0.257792000
H        2.525934000     -1.654701000     -1.073122000
C       -0.447182000      1.603249000      5.310841000
H       -0.446195000      1.738473000      6.404355000
H       -0.668885000      2.572810000      4.844122000
H       -1.263677000      0.912757000      5.048691000
C        1.148863000     -0.348069000      5.397466000
H        1.135725000     -0.358110000      6.498741000
H        0.352239000     -1.033431000      5.068568000
H        2.115866000     -0.754032000      5.061504000
C        5.023509000      5.167887000      3.046001000
H        5.230092000      4.209817000      2.546485000
H        5.200566000      5.970588000      2.313899000
H        5.760824000      5.291580000      3.854603000
C        3.312835000      6.586891000      4.236548000
H        3.963446000      6.732486000      5.113641000
H        3.503567000      7.413559000      3.534890000
H        2.272404000      6.668943000      4.584249000
